# Supplementary material for: catena-Poly[[bis­(dimethyl­ammonium) [cadmate(II)-bis­(μ-1,1′:4′,1′′-terphenyl-3,3′′-dicarboxyl­ato)]] dimethyl­formamide disolvate]
Source: Acta Crystallogr Sect E Struct Rep Online. 2010 Dec 11;67(Pt 1):m71. doi: 10.1107/S1600536810051366 (PMC3050304; doi:10.1107/S1600536810051366)
Supplement: Supplementary file 1 [file e-67-00m71-sup1.cif]

##############################################################################
###                                                                        ###
###        Electronic paper (Acta Crystallographica Section E)             ###
###                                                                        ###
##############################################################################
#                                                                            #
# This CIF contains the data in a paper accepted for publication in Acta     #
# Crystallographica Section E. It conforms to the requirements of Notes      #
# for Authors for Section E, and has been peer reviewed under the auspices   #
# of the IUCr Commission on Journals.                                        #
#                                                                            #
# Full details of the Crystallographic Information File format               #
# are given in the paper "The Crystallographic Information File (CIF):       #
# a New Standard Archive File for Crystallography" by S. R. Hall, F. H.      #
# Allen and I. D. Brown [Acta Cryst. (1991), A47, 655-685].                  #
#                                                                            #
# The current version of the core CIF dictionary is obtainable from          #
# ftp://ftp.iucr.org/pub/cif_core.dic. The current version number is 2.4.    #
#                                                                            #
# Software is freely available for graphical display of the structure(s) in  #
# this CIF.  For information consult the CIF home page http://www.iucr.org/  #
# cif/home.html                                                              #
#                                                                            #
# This file may be used for bona fide research purposes within the           #
# scientific community so long as proper attribution is given to the journal # 
# article from which it was obtained.                                        #
#                                                                            #
##############################################################################
                                             
data_I
_audit_creation_method     SHELXTL
_chemical_name_systematic
;
<i>catena</i>-Poly[[bis(dimethylammonium)
[cadmate(II)-bis(\m-1,1':4',1''-terphenyl-3,3''-dicarboxylato)]]
dimethylformamide disolvate]
;
_chemical_name_common     ?
_chemical_formula_moiety     '2(C2 H8 N +), C40 H24 Cd O8 2-, 2(C3 H7 N O)'
_chemical_formula_sum     'C50 H54 Cd N4 O10'
_chemical_formula_iupac     '(C2 H8 N)2 [Cd (C20 H12 O4)2], 2C3 H7 N O'
_chemical_formula_weight     983.37
_chemical_melting_point     ?
_symmetry_cell_setting     monoclinic
_symmetry_space_group_name_H-M     'C 2/c'
_symmetry_space_group_name_Hall     '-C 2yc'
loop_
    _symmetry_equiv_pos_as_xyz
    'x, y, z'
    '-x, y, -z+1/2'
    'x+1/2, y+1/2, z'
    '-x+1/2, y+1/2, -z+1/2'
    '-x, -y, -z'
    'x, -y, z-1/2'
    '-x+1/2, -y+1/2, -z'
    'x+1/2, -y+1/2, z-1/2'
_cell_length_a     28.525(4)
_cell_length_b     9.3267(13)
_cell_length_c     20.580(3)
_cell_angle_alpha     90.00
_cell_angle_beta     114.752(2)
_cell_angle_gamma     90.00
_cell_volume     4972.1(11)
_cell_formula_units_Z     4
_cell_measurement_reflns_used     2049
_cell_measurement_theta_min     2.32
_cell_measurement_theta_max     27.04
_cell_measurement_temperature     293(2)
_exptl_crystal_description     'block'
_exptl_crystal_colour     'colorless'
_exptl_crystal_size_max     0.08
_exptl_crystal_size_mid     0.08
_exptl_crystal_size_min     0.05
_exptl_crystal_density_diffrn     1.314
_exptl_crystal_density_meas     ?
_exptl_crystal_density_method     'not measured'
_exptl_crystal_F_000     2040
_exptl_absorpt_coefficient_mu     0.498
_exptl_absorpt_correction_type     none
_exptl_absorpt_process_details     ?
_exptl_absorpt_correction_T_min     ?
_exptl_absorpt_correction_T_max     ?
_exptl_special_details
;
;
_diffrn_ambient_temperature     293(2)
_diffrn_radiation_type     MoK\a
_diffrn_radiation_wavelength     0.71073
_diffrn_radiation_source     'fine-focus sealed tube'
_diffrn_radiation_monochromator     graphite
_diffrn_measurement_device_type     'Bruker SMART CCD area-detector'
_diffrn_measurement_method     '\f and \w'
_diffrn_detector_area_resol_mean     ?
_diffrn_reflns_number     13515
_diffrn_reflns_av_R_equivalents     0.0677
_diffrn_reflns_av_sigmaI/netI     0.1124
_diffrn_reflns_theta_min     1.57
_diffrn_reflns_theta_max     26.00
_diffrn_reflns_theta_full     26.00
_diffrn_measured_fraction_theta_max     0.998
_diffrn_measured_fraction_theta_full     0.998
_diffrn_reflns_limit_h_min     -35
_diffrn_reflns_limit_h_max     32
_diffrn_reflns_limit_k_min     -8
_diffrn_reflns_limit_k_max     11
_diffrn_reflns_limit_l_min     -25
_diffrn_reflns_limit_l_max     18
_diffrn_standards_number     ?
_diffrn_standards_interval_count     ?
_diffrn_standards_interval_time     ?
_diffrn_standards_decay_%     ?
_refine_special_details
;
Refinement of <i>F</i>^2^ against ALL reflections. The weighted <i>R</i>-factor
<i>wR</i> and goodness of fit <i>S</i> are based on <i>F</i>^2^, conventional
<i>R</i>-factors <i>R</i> are based on <i>F</i>, with <i>F</i> set to zero for
negative <i>F</i>^2^. The threshold expression of <i>F</i>^2^ >
\s(<i>F</i>^2^) is used only for calculating <i>R</i>-factors(gt) <i>etc</i>.
and is not relevant to the choice of reflections for refinement.
<i>R</i>-factors based on <i>F</i>^2^ are statistically about twice as large
as those based on <i>F</i>, and <i>R</i>- factors based on ALL data will be
even larger.
;
_reflns_number_total     4888
_reflns_number_gt     2861
_reflns_threshold_expression     I>2\s(I)
_refine_ls_structure_factor_coef     Fsqd
_refine_ls_matrix_type     full
_refine_ls_R_factor_all     0.0774
_refine_ls_R_factor_gt     0.0455
_refine_ls_wR_factor_gt     0.1100
_refine_ls_wR_factor_ref     0.1164
_refine_ls_goodness_of_fit_ref     0.900
_refine_ls_restrained_S_all     0.900
_refine_ls_number_reflns     4888
_refine_ls_number_parameters     298
_refine_ls_number_restraints     0
_refine_ls_hydrogen_treatment     constr
_refine_ls_weighting_scheme     calc
_refine_ls_weighting_details
                 'calc w=1/[\s^2^(Fo^2^)+(0.0481P)^2^] where P=(Fo^2^+2Fc^2^)/3'
_atom_sites_solution_hydrogens     geom
_atom_sites_solution_primary     direct
_atom_sites_solution_secondary     difmap
_refine_ls_shift/su_max     0.000
_refine_ls_shift/su_mean     0.000
_refine_diff_density_max     1.468
_refine_diff_density_min     -0.763
_refine_ls_extinction_method     none
_refine_ls_extinction_coef     ?
loop_
    _atom_type_symbol
    _atom_type_description
    _atom_type_scat_dispersion_real
    _atom_type_scat_dispersion_imag
    _atom_type_scat_source
    'C' 'C' 0.0033 0.0016
                         'International Tables Vol C Tables 4.2.6.8 and 6.1.1.4'
    'H' 'H' 0.0000 0.0000
                         'International Tables Vol C Tables 4.2.6.8 and 6.1.1.4'
    'N' 'N' 0.0061 0.0033
                         'International Tables Vol C Tables 4.2.6.8 and 6.1.1.4'
    'O' 'O' 0.0106 0.0060
                         'International Tables Vol C Tables 4.2.6.8 and 6.1.1.4'
    'Cd' 'Cd' -0.8075 1.2024
                         'International Tables Vol C Tables 4.2.6.8 and 6.1.1.4'
_computing_data_collection     'SMART (Bruker, 1997)'
_computing_cell_refinement     'SAINT (Bruker, 1997)'
_computing_data_reduction     'SAINT (Bruker, 1997)'
_computing_structure_solution     'SHELXS97 (Sheldrick, 2008)'
_computing_structure_refinement     'SHELXL97 (Sheldrick, 2008)'
_computing_molecular_graphics     'SHELXTL (Sheldrick, 2008)'
_computing_publication_material     'SHELXTL (Sheldrick, 2008)'
loop_
    _atom_site_type_symbol
    _atom_site_label
    _atom_site_fract_x
    _atom_site_fract_y
    _atom_site_fract_z
    _atom_site_U_iso_or_equiv
    _atom_site_adp_type
    _atom_site_calc_flag
    _atom_site_refinement_flags
    _atom_site_occupancy
    _atom_site_disorder_assembly
    _atom_site_disorder_group
    Cd Cd1 1.0000 0.22586(5) 0.7500 0.03992(17) Uani d S 1 . .
    O O1 1.08028(11) 0.3209(3) 0.77314(16) 0.0572(9) Uani d . 1 . .
    O O2 1.01785(11) 0.4040(3) 0.67570(16) 0.0621(9) Uani d . 1 . .
    O O3 0.95903(10) 0.0827(3) 0.65658(14) 0.0505(8) Uani d . 1 . .
    O O4 1.03902(12) 0.0114(4) 0.68232(16) 0.0719(10) Uani d . 1 . .
    C C1 1.06411(17) 0.4007(5) 0.7194(2) 0.0449(11) Uani d . 1 . .
    C C2 1.10258(15) 0.4955(4) 0.7074(2) 0.0389(10) Uani d . 1 . .
    C C3 1.15225(14) 0.5095(4) 0.7608(2) 0.0390(10) Uani d . 1 . .
    H H3 1.1610 0.4619 0.8040 0.047 Uiso calc R 1 . .
    C C4 1.18932(14) 0.5936(4) 0.7510(2) 0.0382(10) Uani d . 1 . .
    C C5 1.17464(16) 0.6611(5) 0.6854(2) 0.0482(12) Uani d . 1 . .
    H H5 1.1987 0.7164 0.6770 0.058 Uiso calc R 1 . .
    C C6 1.12548(16) 0.6485(5) 0.6323(2) 0.0534(12) Uani d . 1 . .
    H H6 1.1167 0.6951 0.5888 0.064 Uiso calc R 1 . .
    C C7 1.08924(16) 0.5672(5) 0.6433(2) 0.0471(11) Uani d . 1 . .
    H H7 1.0558 0.5605 0.6077 0.056 Uiso calc R 1 . .
    C C8 0.74239(14) -0.1084(4) 0.3083(2) 0.0377(10) Uani d . 1 . .
    C C9 0.76565(15) 0.0007(5) 0.3571(2) 0.0452(11) Uani d . 1 . .
    H H9 0.7467 0.0827 0.3560 0.054 Uiso calc R 1 . .
    C C10 0.81649(16) -0.0094(5) 0.4076(2) 0.0465(11) Uani d . 1 . .
    H H10 0.8308 0.0657 0.4395 0.056 Uiso calc R 1 . .
    C C11 0.84628(15) -0.1288(5) 0.4114(2) 0.0379(10) Uani d . 1 . .
    C C12 0.82222(15) -0.2418(5) 0.3648(2) 0.0443(11) Uani d . 1 . .
    H H12 0.8404 -0.3260 0.3677 0.053 Uiso calc R 1 . .
    C C13 0.77171(15) -0.2300(5) 0.3145(2) 0.0463(11) Uani d . 1 . .
    H H13 0.7569 -0.3066 0.2837 0.056 Uiso calc R 1 . .
    C C14 0.90158(15) -0.1368(4) 0.4619(2) 0.0385(10) Uani d . 1 . .
    C C15 0.92021(15) -0.0652(4) 0.5273(2) 0.0408(10) Uani d . 1 . .
    H H15 0.8975 -0.0131 0.5400 0.049 Uiso calc R 1 . .
    C C16 0.97212(15) -0.0706(4) 0.5738(2) 0.0396(10) Uani d . 1 . .
    C C17 1.00572(16) -0.1481(5) 0.5552(2) 0.0506(12) Uani d . 1 . .
    H H17 1.0406 -0.1523 0.5861 0.061 Uiso calc R 1 . .
    C C18 0.98748(16) -0.2195(5) 0.4906(2) 0.0541(12) Uani d . 1 . .
    H H18 1.0102 -0.2724 0.4782 0.065 Uiso calc R 1 . .
    C C19 0.93633(16) -0.2132(5) 0.4445(2) 0.0480(11) Uani d . 1 . .
    H H19 0.9248 -0.2609 0.4009 0.058 Uiso calc R 1 . .
    C C20 0.99169(17) 0.0116(5) 0.6434(2) 0.0473(11) Uani d . 1 . .
    N N21 0.1478(2) 0.4189(6) 0.9596(2) 0.0814(14) Uani d . 1 . .
    O O21 0.16600(16) 0.1981(4) 0.9324(2) 0.0925(13) Uani d . 1 . .
    C C21 0.1350(2) 0.2929(7) 0.9302(3) 0.0737(16) Uani d . 1 . .
    H H21 0.1000 0.2727 0.9057 0.088 Uiso calc R 1 . .
    C C22 0.2015(3) 0.4610(9) 0.9988(4) 0.146(3) Uani d . 1 . .
    H H22A 0.2235 0.3826 0.9996 0.220 Uiso calc R 1 . .
    H H22B 0.2077 0.4863 1.0469 0.220 Uiso calc R 1 . .
    H H22C 0.2088 0.5420 0.9757 0.220 Uiso calc R 1 . .
    C C23 0.1082(3) 0.5226(8) 0.9496(3) 0.126(3) Uani d . 1 . .
    H H23A 0.1143 0.6068 0.9275 0.189 Uiso calc R 1 . .
    H H23B 0.1088 0.5475 0.9952 0.189 Uiso calc R 1 . .
    H H23C 0.0752 0.4828 0.9196 0.189 Uiso calc R 1 . .
    N N31 0.12647(13) 1.0202(4) 0.80646(18) 0.0537(10) Uani d . 1 . .
    H H31A 0.1302 1.0770 0.8436 0.064 Uiso calc R 1 . .
    H H31B 0.0943 1.0331 0.7724 0.064 Uiso calc R 1 . .
    C C31 0.16355(19) 1.0657(7) 0.7781(3) 0.0912(19) Uani d . 1 . .
    H H31C 0.1980 1.0579 0.8149 0.137 Uiso calc R 1 . .
    H H31D 0.1568 1.1634 0.7623 0.137 Uiso calc R 1 . .
    H H31E 0.1601 1.0055 0.7385 0.137 Uiso calc R 1 . .
    C C32 0.1320(2) 0.8719(6) 0.8299(3) 0.101(2) Uani d . 1 . .
    H H32A 0.1310 0.8107 0.7919 0.152 Uiso calc R 1 . .
    H H32B 0.1042 0.8471 0.8426 0.152 Uiso calc R 1 . .
    H H32C 0.1643 0.8599 0.8708 0.152 Uiso calc R 1 . .
loop_
    _atom_site_aniso_label
    _atom_site_aniso_U_11
    _atom_site_aniso_U_22
    _atom_site_aniso_U_33
    _atom_site_aniso_U_12
    _atom_site_aniso_U_13
    _atom_site_aniso_U_23
    Cd1 0.0305(2) 0.0450(3) 0.0417(3) 0.000 0.01258(19) 0.000
    O1 0.0486(19) 0.058(2) 0.060(2) -0.0061(16) 0.0182(16) 0.0137(17)
    O2 0.0367(18) 0.067(2) 0.072(2) -0.0066(16) 0.0126(17) 0.0110(17)
    O3 0.0426(18) 0.061(2) 0.0476(18) 0.0010(15) 0.0182(15) -0.0085(15)
    O4 0.0410(19) 0.101(3) 0.055(2) 0.0050(19) 0.0016(16) -0.0156(19)
    C1 0.042(3) 0.041(3) 0.051(3) 0.002(2) 0.019(2) -0.003(2)
    C2 0.037(2) 0.035(3) 0.047(3) 0.0023(19) 0.020(2) 0.002(2)
    C3 0.038(2) 0.038(3) 0.040(2) 0.005(2) 0.015(2) 0.0036(19)
    C4 0.033(2) 0.037(3) 0.044(3) 0.0013(19) 0.015(2) 0.000(2)
    C5 0.040(3) 0.053(3) 0.053(3) -0.004(2) 0.020(2) 0.014(2)
    C6 0.043(3) 0.064(3) 0.048(3) 0.002(2) 0.014(2) 0.016(2)
    C7 0.035(2) 0.048(3) 0.051(3) 0.004(2) 0.011(2) 0.007(2)
    C8 0.035(2) 0.036(3) 0.042(2) 0.000(2) 0.016(2) 0.001(2)
    C9 0.041(3) 0.041(3) 0.052(3) 0.006(2) 0.017(2) -0.006(2)
    C10 0.046(3) 0.042(3) 0.045(3) -0.002(2) 0.013(2) -0.006(2)
    C11 0.039(2) 0.042(3) 0.034(2) 0.002(2) 0.0158(19) 0.002(2)
    C12 0.044(2) 0.040(3) 0.048(3) 0.006(2) 0.018(2) -0.002(2)
    C13 0.045(2) 0.040(3) 0.052(3) -0.003(2) 0.018(2) -0.011(2)
    C14 0.040(2) 0.040(3) 0.034(2) 0.001(2) 0.014(2) 0.001(2)
    C15 0.037(2) 0.042(3) 0.044(3) 0.001(2) 0.018(2) 0.002(2)
    C16 0.038(2) 0.040(3) 0.038(2) 0.002(2) 0.012(2) -0.001(2)
    C17 0.038(3) 0.057(3) 0.051(3) 0.009(2) 0.012(2) -0.001(2)
    C18 0.048(3) 0.056(3) 0.060(3) 0.010(2) 0.024(2) -0.008(3)
    C19 0.045(3) 0.051(3) 0.045(3) 0.002(2) 0.015(2) -0.010(2)
    C20 0.047(3) 0.046(3) 0.045(3) -0.002(2) 0.015(2) 0.003(2)
    N21 0.092(4) 0.076(4) 0.074(3) -0.010(3) 0.034(3) -0.021(3)
    O21 0.095(3) 0.086(3) 0.078(3) 0.011(2) 0.018(2) -0.011(2)
    C21 0.090(4) 0.067(4) 0.054(3) -0.016(4) 0.020(3) -0.010(3)
    C22 0.108(6) 0.159(8) 0.171(7) -0.055(5) 0.057(5) -0.080(6)
    C23 0.151(7) 0.092(6) 0.130(6) 0.007(5) 0.054(5) -0.012(4)
    N31 0.046(2) 0.060(3) 0.049(2) 0.010(2) 0.0142(19) -0.0055(19)
    C31 0.069(4) 0.108(5) 0.113(5) 0.000(3) 0.055(4) -0.002(4)
    C32 0.134(6) 0.064(4) 0.127(5) 0.021(4) 0.075(5) 0.014(4)
_geom_special_details
;
All e.s.d.'s (except the e.s.d. in the dihedral angle between two l.s. planes)
are estimated using the full covariance matrix. The cell e.s.d.'s are taken
into account individually in the estimation of e.s.d.'s in distances, angles
and torsion angles; correlations between e.s.d.'s in cell parameters are only
used when they are defined by crystal symmetry. An approximate (isotropic)
treatment of cell e.s.d.'s is used for estimating e.s.d.'s involving l.s.
planes.
;
loop_
    _geom_bond_atom_site_label_1
    _geom_bond_atom_site_label_2
    _geom_bond_site_symmetry_2
    _geom_bond_distance
    _geom_bond_publ_flag
    Cd1 O3 . 2.228(3) ?
    Cd1 O3 2_756 2.228(3) ?
    Cd1 O1 . 2.312(3) ?
    Cd1 O1 2_756 2.312(3) ?
    Cd1 O2 . 2.451(3) ?
    Cd1 O2 2_756 2.451(3) ?
    Cd1 C1 2_756 2.714(4) ?
    Cd1 C1 . 2.714(4) ?
    O1 C1 . 1.250(5) ?
    O2 C1 . 1.248(4) ?
    O3 C20 . 1.262(5) ?
    O4 C20 . 1.249(5) ?
    C1 C2 . 1.508(6) ?
    C2 C7 . 1.383(5) ?
    C2 C3 . 1.389(5) ?
    C3 C4 . 1.397(5) ?
    C3 H3 . 0.9300 ?
    C4 C5 . 1.386(5) ?
    C4 C8 8_556 1.485(5) ?
    C5 C6 . 1.375(5) ?
    C5 H5 . 0.9300 ?
    C6 C7 . 1.375(5) ?
    C6 H6 . 0.9300 ?
    C7 H7 . 0.9300 ?
    C8 C13 . 1.383(5) ?
    C8 C9 . 1.388(5) ?
    C8 C4 8_455 1.485(5) ?
    C9 C10 . 1.389(5) ?
    C9 H9 . 0.9300 ?
    C10 C11 . 1.383(5) ?
    C10 H10 . 0.9300 ?
    C11 C12 . 1.396(5) ?
    C11 C14 . 1.484(5) ?
    C12 C13 . 1.383(5) ?
    C12 H12 . 0.9300 ?
    C13 H13 . 0.9300 ?
    C14 C19 . 1.383(5) ?
    C14 C15 . 1.394(5) ?
    C15 C16 . 1.387(5) ?
    C15 H15 . 0.9300 ?
    C16 C17 . 1.376(5) ?
    C16 C20 . 1.510(6) ?
    C17 C18 . 1.380(6) ?
    C17 H17 . 0.9300 ?
    C18 C19 . 1.369(5) ?
    C18 H18 . 0.9300 ?
    C19 H19 . 0.9300 ?
    N21 C21 . 1.302(6) ?
    N21 C23 . 1.434(7) ?
    N21 C22 . 1.455(7) ?
    O21 C21 . 1.238(6) ?
    C21 H21 . 0.9300 ?
    C22 H22A . 0.9600 ?
    C22 H22B . 0.9600 ?
    C22 H22C . 0.9600 ?
    C23 H23A . 0.9600 ?
    C23 H23B . 0.9600 ?
    C23 H23C . 0.9600 ?
    N31 C32 . 1.452(6) ?
    N31 C31 . 1.469(6) ?
    N31 H31A . 0.9000 ?
    N31 H31B . 0.9000 ?
    C31 H31C . 0.9600 ?
    C31 H31D . 0.9600 ?
    C31 H31E . 0.9600 ?
    C32 H32A . 0.9600 ?
    C32 H32B . 0.9600 ?
    C32 H32C . 0.9600 ?
loop_
    _geom_angle_atom_site_label_1
    _geom_angle_atom_site_label_2
    _geom_angle_atom_site_label_3
    _geom_angle_site_symmetry_1
    _geom_angle_site_symmetry_3
    _geom_angle
    _geom_angle_publ_flag
    O3 Cd1 O3 . 2_756 106.36(15) ?
    O3 Cd1 O1 . . 121.60(10) ?
    O3 Cd1 O1 2_756 . 86.31(11) ?
    O3 Cd1 O1 . 2_756 86.31(11) ?
    O3 Cd1 O1 2_756 2_756 121.60(10) ?
    O1 Cd1 O1 . 2_756 134.91(16) ?
    O3 Cd1 O2 . . 92.22(10) ?
    O3 Cd1 O2 2_756 . 140.68(10) ?
    O1 Cd1 O2 . . 54.70(10) ?
    O1 Cd1 O2 2_756 . 93.34(10) ?
    O3 Cd1 O2 . 2_756 140.68(10) ?
    O3 Cd1 O2 2_756 2_756 92.22(10) ?
    O1 Cd1 O2 . 2_756 93.34(11) ?
    O1 Cd1 O2 2_756 2_756 54.69(10) ?
    O2 Cd1 O2 . 2_756 94.67(15) ?
    O3 Cd1 C1 . 2_756 113.54(12) ?
    O3 Cd1 C1 2_756 2_756 108.72(12) ?
    O1 Cd1 C1 . 2_756 115.31(12) ?
    O1 Cd1 C1 2_756 2_756 27.33(10) ?
    O2 Cd1 C1 . 2_756 94.22(11) ?
    O2 Cd1 C1 2_756 2_756 27.36(10) ?
    O3 Cd1 C1 . . 108.72(12) ?
    O3 Cd1 C1 2_756 . 113.54(12) ?
    O1 Cd1 C1 . . 27.34(10) ?
    O1 Cd1 C1 2_756 . 115.31(12) ?
    O2 Cd1 C1 . . 27.36(10) ?
    O2 Cd1 C1 2_756 . 94.22(11) ?
    C1 Cd1 C1 2_756 . 106.12(18) ?
    C1 O1 Cd1 . . 94.5(3) ?
    C1 O2 Cd1 . . 88.1(3) ?
    C20 O3 Cd1 . . 109.4(3) ?
    O2 C1 O1 . . 122.7(4) ?
    O2 C1 C2 . . 119.3(4) ?
    O1 C1 C2 . . 118.0(4) ?
    O2 C1 Cd1 . . 64.5(2) ?
    O1 C1 Cd1 . . 58.1(2) ?
    C2 C1 Cd1 . . 176.1(3) ?
    C7 C2 C3 . . 119.4(4) ?
    C7 C2 C1 . . 120.8(4) ?
    C3 C2 C1 . . 119.8(4) ?
    C2 C3 C4 . . 121.4(4) ?
    C2 C3 H3 . . 119.3 ?
    C4 C3 H3 . . 119.3 ?
    C5 C4 C3 . . 117.2(4) ?
    C5 C4 C8 . 8_556 121.5(4) ?
    C3 C4 C8 . 8_556 121.3(4) ?
    C6 C5 C4 . . 121.8(4) ?
    C6 C5 H5 . . 119.1 ?
    C4 C5 H5 . . 119.1 ?
    C7 C6 C5 . . 120.2(4) ?
    C7 C6 H6 . . 119.9 ?
    C5 C6 H6 . . 119.9 ?
    C6 C7 C2 . . 119.9(4) ?
    C6 C7 H7 . . 120.1 ?
    C2 C7 H7 . . 120.1 ?
    C13 C8 C9 . . 116.6(4) ?
    C13 C8 C4 . 8_455 121.7(4) ?
    C9 C8 C4 . 8_455 121.7(4) ?
    C8 C9 C10 . . 121.6(4) ?
    C8 C9 H9 . . 119.2 ?
    C10 C9 H9 . . 119.2 ?
    C11 C10 C9 . . 121.5(4) ?
    C11 C10 H10 . . 119.3 ?
    C9 C10 H10 . . 119.3 ?
    C10 C11 C12 . . 117.0(4) ?
    C10 C11 C14 . . 121.9(4) ?
    C12 C11 C14 . . 121.0(4) ?
    C13 C12 C11 . . 120.9(4) ?
    C13 C12 H12 . . 119.6 ?
    C11 C12 H12 . . 119.6 ?
    C12 C13 C8 . . 122.3(4) ?
    C12 C13 H13 . . 118.9 ?
    C8 C13 H13 . . 118.9 ?
    C19 C14 C15 . . 118.1(4) ?
    C19 C14 C11 . . 120.8(4) ?
    C15 C14 C11 . . 121.0(4) ?
    C16 C15 C14 . . 121.0(4) ?
    C16 C15 H15 . . 119.5 ?
    C14 C15 H15 . . 119.5 ?
    C17 C16 C15 . . 119.6(4) ?
    C17 C16 C20 . . 120.4(4) ?
    C15 C16 C20 . . 120.0(4) ?
    C16 C17 C18 . . 119.7(4) ?
    C16 C17 H17 . . 120.1 ?
    C18 C17 H17 . . 120.1 ?
    C19 C18 C17 . . 120.6(4) ?
    C19 C18 H18 . . 119.7 ?
    C17 C18 H18 . . 119.7 ?
    C18 C19 C14 . . 121.0(4) ?
    C18 C19 H19 . . 119.5 ?
    C14 C19 H19 . . 119.5 ?
    O4 C20 O3 . . 124.1(4) ?
    O4 C20 C16 . . 118.6(4) ?
    O3 C20 C16 . . 117.2(4) ?
    C21 N21 C23 . . 119.5(6) ?
    C21 N21 C22 . . 121.7(6) ?
    C23 N21 C22 . . 118.7(6) ?
    O21 C21 N21 . . 124.9(6) ?
    O21 C21 H21 . . 117.5 ?
    N21 C21 H21 . . 117.5 ?
    N21 C22 H22A . . 109.5 ?
    N21 C22 H22B . . 109.5 ?
    H22A C22 H22B . . 109.5 ?
    N21 C22 H22C . . 109.5 ?
    H22A C22 H22C . . 109.5 ?
    H22B C22 H22C . . 109.5 ?
    N21 C23 H23A . . 109.5 ?
    N21 C23 H23B . . 109.5 ?
    H23A C23 H23B . . 109.5 ?
    N21 C23 H23C . . 109.5 ?
    H23A C23 H23C . . 109.5 ?
    H23B C23 H23C . . 109.5 ?
    C32 N31 C31 . . 114.3(4) ?
    C32 N31 H31A . . 108.7 ?
    C31 N31 H31A . . 108.7 ?
    C32 N31 H31B . . 108.7 ?
    C31 N31 H31B . . 108.7 ?
    H31A N31 H31B . . 107.6 ?
    N31 C31 H31C . . 109.5 ?
    N31 C31 H31D . . 109.5 ?
    H31C C31 H31D . . 109.5 ?
    N31 C31 H31E . . 109.5 ?
    H31C C31 H31E . . 109.5 ?
    H31D C31 H31E . . 109.5 ?
    N31 C32 H32A . . 109.5 ?
    N31 C32 H32B . . 109.5 ?
    H32A C32 H32B . . 109.5 ?
    N31 C32 H32C . . 109.5 ?
    H32A C32 H32C . . 109.5 ?
    H32B C32 H32C . . 109.5 ?
loop_
    _geom_torsion_atom_site_label_1
    _geom_torsion_atom_site_label_2
    _geom_torsion_atom_site_label_3
    _geom_torsion_atom_site_label_4
    _geom_torsion_site_symmetry_1
    _geom_torsion_site_symmetry_2
    _geom_torsion_site_symmetry_3
    _geom_torsion_site_symmetry_4
    _geom_torsion
    _geom_torsion_publ_flag
    O3 Cd1 O1 C1 . . . . 68.3(3) ?
    O3 Cd1 O1 C1 2_756 . . . 175.3(3) ?
    O1 Cd1 O1 C1 2_756 . . . -52.1(2) ?
    O2 Cd1 O1 C1 . . . . 0.6(2) ?
    O2 Cd1 O1 C1 2_756 . . . -92.7(3) ?
    C1 Cd1 O1 C1 2_756 . . . -75.8(3) ?
    O3 Cd1 O2 C1 . . . . -128.6(3) ?
    O3 Cd1 O2 C1 2_756 . . . -9.1(3) ?
    O1 Cd1 O2 C1 . . . . -0.6(2) ?
    O1 Cd1 O2 C1 2_756 . . . 145.0(3) ?
    O2 Cd1 O2 C1 2_756 . . . 90.1(3) ?
    C1 Cd1 O2 C1 2_756 . . . 117.6(3) ?
    O3 Cd1 O3 C20 2_756 . . . -64.4(3) ?
    O1 Cd1 O3 C20 . . . . 31.4(3) ?
    O1 Cd1 O3 C20 2_756 . . . 173.7(3) ?
    O2 Cd1 O3 C20 . . . . 80.5(3) ?
    O2 Cd1 O3 C20 2_756 . . . -179.4(2) ?
    C1 Cd1 O3 C20 2_756 . . . 176.1(3) ?
    C1 Cd1 O3 C20 . . . . 58.2(3) ?
    Cd1 O2 C1 O1 . . . . 1.1(4) ?
    Cd1 O2 C1 C2 . . . . -179.3(3) ?
    Cd1 O1 C1 O2 . . . . -1.2(5) ?
    Cd1 O1 C1 C2 . . . . 179.2(3) ?
    O3 Cd1 C1 O2 . . . . 55.5(3) ?
    O3 Cd1 C1 O2 2_756 . . . 173.7(2) ?
    O1 Cd1 C1 O2 . . . . 178.9(4) ?
    O1 Cd1 C1 O2 2_756 . . . -39.3(3) ?
    O2 Cd1 C1 O2 2_756 . . . -92.0(3) ?
    C1 Cd1 C1 O2 2_756 . . . -66.9(2) ?
    O3 Cd1 C1 O1 . . . . -123.3(3) ?
    O3 Cd1 C1 O1 2_756 . . . -5.2(3) ?
    O1 Cd1 C1 O1 2_756 . . . 141.8(2) ?
    O2 Cd1 C1 O1 . . . . -178.9(4) ?
    O2 Cd1 C1 O1 2_756 . . . 89.1(3) ?
    C1 Cd1 C1 O1 2_756 . . . 114.2(3) ?
    O2 C1 C2 C7 . . . . -10.8(6) ?
    O1 C1 C2 C7 . . . . 168.7(4) ?
    O2 C1 C2 C3 . . . . 170.1(4) ?
    O1 C1 C2 C3 . . . . -10.3(6) ?
    C7 C2 C3 C4 . . . . -0.6(6) ?
    C1 C2 C3 C4 . . . . 178.5(4) ?
    C2 C3 C4 C5 . . . . -0.8(6) ?
    C2 C3 C4 C8 . . . 8_556 180.0(4) ?
    C3 C4 C5 C6 . . . . 1.1(6) ?
    C8 C4 C5 C6 8_556 . . . -179.6(4) ?
    C4 C5 C6 C7 . . . . 0.0(7) ?
    C5 C6 C7 C2 . . . . -1.4(7) ?
    C3 C2 C7 C6 . . . . 1.7(6) ?
    C1 C2 C7 C6 . . . . -177.4(4) ?
    C13 C8 C9 C10 . . . . 2.6(6) ?
    C4 C8 C9 C10 8_455 . . . -175.6(4) ?
    C8 C9 C10 C11 . . . . 0.1(6) ?
    C9 C10 C11 C12 . . . . -3.3(6) ?
    C9 C10 C11 C14 . . . . 175.9(4) ?
    C10 C11 C12 C13 . . . . 3.7(6) ?
    C14 C11 C12 C13 . . . . -175.5(4) ?
    C11 C12 C13 C8 . . . . -1.0(6) ?
    C9 C8 C13 C12 . . . . -2.2(6) ?
    C4 C8 C13 C12 8_455 . . . 176.1(4) ?
    C10 C11 C14 C19 . . . . -148.1(4) ?
    C12 C11 C14 C19 . . . . 31.1(6) ?
    C10 C11 C14 C15 . . . . 30.5(6) ?
    C12 C11 C14 C15 . . . . -150.4(4) ?
    C19 C14 C15 C16 . . . . -0.1(6) ?
    C11 C14 C15 C16 . . . . -178.7(4) ?
    C14 C15 C16 C17 . . . . -0.2(6) ?
    C14 C15 C16 C20 . . . . 178.1(4) ?
    C15 C16 C17 C18 . . . . 0.0(7) ?
    C20 C16 C17 C18 . . . . -178.3(4) ?
    C16 C17 C18 C19 . . . . 0.5(7) ?
    C17 C18 C19 C14 . . . . -0.8(7) ?
    C15 C14 C19 C18 . . . . 0.6(6) ?
    C11 C14 C19 C18 . . . . 179.2(4) ?
    Cd1 O3 C20 O4 . . . . 7.4(5) ?
    Cd1 O3 C20 C16 . . . . -168.7(3) ?
    C17 C16 C20 O4 . . . . 2.3(6) ?
    C15 C16 C20 O4 . . . . -176.0(4) ?
    C17 C16 C20 O3 . . . . 178.6(4) ?
    C15 C16 C20 O3 . . . . 0.4(6) ?
    C23 N21 C21 O21 . . . . 176.3(6) ?
    C22 N21 C21 O21 . . . . 0.3(9) ?
data_global
_journal_date_recd_electronic     2010-11-29
_journal_date_accepted     2010-12-07
_journal_name_full     'Acta Crystallographica, Section E'
_journal_year     2011
_journal_volume     67
_journal_issue      1
_journal_page_first     m71
_journal_page_last     m71
_journal_paper_category     QM
_journal_coeditor_code     LH5182
_publ_contact_author_name     'Seong Huh'
_publ_contact_author_address
;
Department of Chemistry and Protein Research Center for
Bio-Industry, Hankuk University of Foreign Studies,
Yongin 449-791, Korea
;
_publ_contact_author_email     'shuh@hufs.ac.kr'
_publ_contact_author_fax     '+82-31-330-4566'
_publ_contact_author_phone     '+82-31-330-4522'
_publ_section_title
;
<i>catena</i>-Poly[[bis(dimethylammonium)
[cadmate(II)-bis(\m-1,1':4',1''-terphenyl-3,3''-dicarboxylato)]]
dimethylformamide disolvate]
;
loop_
    _publ_author_name
    _publ_author_footnote
    _publ_author_address
    'Park, Sang-Wook' .
;
Department of Chemistry and Protein Research Center for Bio-Industry,
Hankuk University of Foreign Studies, Yongin 449-791, Republic of Korea
;
    'Gu, Ja-Min' .
;
Department of Chemistry and Protein Research Center for Bio-Industry,
Hankuk University of Foreign Studies, Yongin 449-791, Republic of Korea
;
    'Kim, Youngmee' .
;
Department of Chemistry and Nano Science, Ewha Womans University, Seoul 120-750,
Republic of Korea
;
    'Huh, Seong' .
;
Department of Chemistry and Protein Research Center for Bio-Industry,
Hankuk University of Foreign Studies, Yongin 449-791, Republic of Korea
;
