# Supplementary material for: catena-Poly[[bis­(dimethyl­ammonium) [cadmate(II)-bis­(μ-1,1′:4′,1′′-terphenyl-3,3′′-dicarboxyl­ato)]] dimethyl­formamide disolvate]
Source: Acta Crystallogr Sect E Struct Rep Online. 2010 Dec 11;67(Pt 1):m71. doi: 10.1107/S1600536810051366 (PMC3050304; doi:10.1107/S1600536810051366)
Supplement: Supplementary file 2 [file e-67-00m71-Isup2.hkl]

# 
# h,k,l, Fc-squared, Fo-squared, sigma(Fo-squared) and status flag 
# 
data_I
_shelx_title ' ym265C2c in C2/c' 
_shelx_refln_list_code          4 
_shelx_F_calc_maximum      588.96 
_exptl_crystal_F_000      2040.00 
_reflns_d_resolution_high  0.8107 
 
loop_ 
 _symmetry_equiv_pos_as_xyz 
 'x, y, z' 
 '-x, y, -z+1/2' 
 'x+1/2, y+1/2, z' 
 '-x+1/2, y+1/2, -z+1/2' 
 '-x, -y, -z' 
 'x, -y, z-1/2' 
 '-x+1/2, -y+1/2, -z' 
 'x+1/2, -y+1/2, z-1/2' 
 
_cell_length_a    28.5250 
_cell_length_b     9.3267 
_cell_length_c    20.5795 
_cell_angle_alpha  90.000 
_cell_angle_beta  114.752 
_cell_angle_gamma  90.000 
 
_shelx_F_squared_multiplier     1.000 
 
loop_ 
 _refln_index_h 
 _refln_index_k 
 _refln_index_l 
 _refln_F_squared_calc 
 _refln_F_squared_meas 
 _refln_F_squared_sigma 
 _refln_observed_status 
   2   0   0    82213.88    79283.10    764.29 o 
   4   0   0       22.24      852.23     83.54 o 
   6   0   0   102870.45   113906.55   1185.83 o 
   8   0   0    40983.50    37707.79   1827.07 o 
  10   0   0    11849.63    10683.07    905.65 o 
  12   0   0    58630.61    59148.43   1714.72 o 
  14   0   0     5732.33     5132.00    524.96 o 
  16   0   0     8841.55     9038.81    452.21 o 
  18   0   0     4749.90     4601.39    385.08 o 
  20   0   0     3380.32     3411.12    396.49 o 
  22   0   0     8596.46     8495.83    554.04 o 
  24   0   0     3612.65     3818.39    447.05 o 
  26   0   0     4499.77     4410.89    504.13 o 
  28   0   0     1455.70     1290.23    594.88 o 
  30   0   0     1625.59     1380.84    657.92 o 
   1   1   0    16563.37    13926.53    775.12 o 
   3   1   0    32049.32    30900.70    666.96 o 
   5   1   0    22172.00    20664.36    475.10 o 
   7   1   0    12284.42    11335.03    260.07 o 
   9   1   0      827.64      890.77    107.47 o 
  11   1   0     2630.28     3046.98    172.54 o 
  13   1   0      158.65      186.99    107.29 o 
  15   1   0     1103.87     1066.58    154.17 o 
  17   1   0     1261.01     1378.83    188.47 o 
  19   1   0        7.75        3.90    147.54 o 
  21   1   0      204.29      134.07    181.46 o 
  23   1   0     3167.05     3032.26    291.39 o 
  25   1   0     1706.31     1534.32    265.09 o 
  27   1   0      695.64      517.42    296.14 o 
  29   1   0      282.96      364.41    308.75 o 
  31   1   0      235.76       95.57    428.67 o 
   0   2   0    13347.08    10743.37    395.93 o 
   2   2   0    10770.00    12763.82    491.82 o 
   4   2   0    28111.26    32047.63    502.99 o 
   6   2   0    23539.38    24087.09    441.26 o 
   8   2   0    10302.71    10913.86    665.54 o 
  10   2   0    14396.21    14108.63    396.06 o 
  12   2   0    30152.17    30055.07    769.65 o 
  14   2   0    25571.28    25431.14    695.73 o 
  16   2   0    16834.80    16471.86    421.60 o 
  18   2   0    13614.93    13880.32    469.98 o 
  20   2   0     1112.76     1123.10    215.96 o 
  22   2   0     3683.91     4047.96    313.97 o 
  24   2   0     2827.84     3047.90    356.53 o 
  26   2   0      562.07      569.48    297.80 o 
  28   2   0     1856.87     2019.01    389.77 o 
  30   2   0     1296.68     1533.80    398.82 o 
   1   3   0     1456.21      590.76    135.02 o 
   3   3   0      604.75      263.02     91.69 o 
   5   3   0      573.23      165.66     90.62 o 
   7   3   0     9947.85     8976.44    275.96 o 
   9   3   0     3942.15     3726.85    186.64 o 
  11   3   0     7679.23     8100.22    244.09 o 
  13   3   0     6972.80     7035.30    248.46 o 
  15   3   0      594.33      677.43    183.90 o 
  17   3   0       23.16      -90.24    146.00 o 
  19   3   0    16239.69    16239.22    536.79 o 
  21   3   0     2035.58     1988.05    317.97 o 
  23   3   0       66.06       40.60    239.61 o 
  25   3   0        1.33       -9.15    257.63 o 
  27   3   0      581.41      599.99    402.83 o 
  29   3   0      258.70      468.48    444.30 o 
   0   4   0    23646.87    23712.64    813.53 o 
   2   4   0     4389.19     4677.08    304.95 o 
   4   4   0    11862.09    12648.84    385.05 o 
   6   4   0     9753.90     9684.98    317.36 o 
   8   4   0     6925.24     6549.28    283.11 o 
  10   4   0    12295.94    12575.48    557.57 o 
  12   4   0     4320.98     4316.63    237.63 o 
  14   4   0     2903.81     3101.28    234.85 o 
  16   4   0     3942.91     4106.63    268.86 o 
  18   4   0     6811.92     6742.15    420.28 o 
  20   4   0     1493.77     1912.49    298.69 o 
  22   4   0     4478.42     4815.66    415.77 o 
  24   4   0      784.75      756.97    291.13 o 
  26   4   0     2045.51     1960.55    366.65 o 
  28   4   0     1179.15     1332.31    380.28 o 
   1   5   0    11193.44     9841.42    443.91 o 
   3   5   0    10187.11     8438.58    327.21 o 
   5   5   0    32976.89    32052.03    594.67 o 
   7   5   0     3065.32     3084.98    237.94 o 
   9   5   0     5376.16     5271.02    303.07 o 
  11   5   0     3702.86     3710.42    282.94 o 
  13   5   0     4877.41     5230.87    324.08 o 
  15   5   0     4349.85     4611.36    479.65 o 
  17   5   0    12182.28    12099.86    532.60 o 
  19   5   0       91.61      310.28    238.07 o 
  21   5   0     1703.45     1665.22    327.62 o 
  23   5   0      315.14      319.97    278.35 o 
  25   5   0      370.59      372.16    312.64 o 
  27   5   0      101.66      167.41    328.83 o 
   0   6   0     2091.06     2032.85    401.84 o 
   2   6   0     4410.86     4413.83    373.83 o 
   4   6   0    11885.67    12327.80    434.11 o 
   6   6   0     2203.94     2301.16    253.45 o 
   8   6   0       37.13      133.91    168.46 o 
  10   6   0      308.50      310.84    182.70 o 
  12   6   0     1153.64     1362.51    324.10 o 
  14   6   0     1573.68     1671.14    346.41 o 
  16   6   0      575.07      462.66    286.90 o 
  18   6   0       18.45     -149.60    255.59 o 
  20   6   0      246.16      419.51    328.04 o 
  22   6   0      247.79      294.41    348.00 o 
  24   6   0      125.56       73.95    376.17 o 
  26   6   0      113.02      245.16    408.30 o 
   1   7   0     3392.57     3179.44    383.58 o 
   3   7   0     4453.72     4546.62    350.06 o 
   5   7   0     2898.87     2822.62    293.37 o 
   7   7   0     1550.51     1727.79    263.47 o 
   9   7   0      426.25      131.75    195.78 o 
  11   7   0     1649.77     1517.30    348.41 o 
  13   7   0     1657.99     2219.16    394.57 o 
  15   7   0      494.86      504.92    333.42 o 
  17   7   0     1596.52     1771.88    400.10 o 
  19   7   0     1371.55     1526.77    429.86 o 
  21   7   0       12.00      -26.28    371.15 o 
  23   7   0      639.24      672.71    412.47 o 
  25   7   0      568.65      646.92    437.19 o 
   0   8   0     3149.31     2838.50    585.04 o 
   2   8   0      103.20      130.21    206.72 o 
   4   8   0      483.25      495.57    227.64 o 
   6   8   0     1009.99      917.31    256.39 o 
   8   8   0     2571.32     2545.07    415.76 o 
  10   8   0      353.72      310.89    320.13 o 
  12   8   0      238.50      193.42    306.82 o 
  14   8   0        1.75     -125.35    306.27 o 
  16   8   0      614.53      730.52    399.75 o 
  18   8   0      919.91      996.53    441.38 o 
  20   8   0      722.66      443.45    403.84 o 
  22   8   0      211.80      111.90    414.73 o 
   1   9   0     2263.23     2426.63    336.50 o 
   3   9   0     1004.78      923.82    277.36 o 
   5   9   0     2812.07     3012.19    473.93 o 
   7   9   0     1220.15      949.16    375.30 o 
   9   9   0     1540.78     1599.80    422.73 o 
  11   9   0     1379.76     1674.32    452.66 o 
  13   9   0     1673.39     1663.53    469.75 o 
  15   9   0      869.12      962.75    422.53 o 
  17   9   0     1940.09     1892.94    519.36 o 
  19   9   0      317.45      124.38    433.18 o 
   0  10   0      746.99      768.54    374.39 o 
   2  10   0       21.58       53.81    356.50 o 
   4  10   0       65.87       50.14    361.75 o 
   6  10   0       17.79       -3.86    347.35 o 
   8  10   0        1.56       27.43    369.10 o 
  10  10   0      153.80      165.88    389.56 o 
  12  10   0        0.50       -6.85    395.53 o 
  14  10   0       10.80      194.41    427.92 o 
   1  11   0     2083.35     2512.40    568.82 o 
   3  11   0      183.45      249.15    412.47 o 
   5  11   0      308.62      439.42    461.28 o 
   7  11   0      453.37      458.77    445.00 o 
   9  11   0      530.29      417.61    458.93 o 
 -31   1   1     1741.61     1661.20    520.89 o 
 -29   1   1     1662.55     1652.50    363.79 o 
 -27   1   1     4333.18     4417.63    429.54 o 
 -25   1   1     4649.45     4619.21    405.08 o 
 -23   1   1     2124.13     2097.02    260.28 o 
 -21   1   1     1466.80     1600.70    232.38 o 
 -19   1   1     5233.59     4878.29    317.30 o 
 -17   1   1     4851.98     4753.00    265.33 o 
 -15   1   1     4589.29     4521.66    167.05 o 
 -13   1   1    25178.61    25974.66    929.57 o 
 -11   1   1    14861.99    14775.21    503.65 o 
  -9   1   1    12413.08    10843.67    371.92 o 
  -7   1   1    13446.37    11391.64    260.19 o 
  -5   1   1     2294.85     1446.14     82.30 o 
  -3   1   1    27545.41    20461.10    667.68 o 
  -1   1   1    98346.57    80187.95   2426.68 o 
   1   1   1    82222.23    66079.84   1812.31 o 
   3   1   1    50757.21    46321.89    560.24 o 
   5   1   1    82698.00    76670.65   1578.54 o 
   7   1   1     8199.81     7317.26    200.07 o 
   9   1   1     2913.54     2837.75    159.50 o 
  11   1   1    13954.38    13857.41    322.48 o 
  13   1   1    42061.83    43741.27    591.07 o 
  15   1   1     9458.98     9149.96    321.85 o 
  17   1   1     8149.49     7699.74    331.42 o 
  19   1   1     8669.20     8093.56    364.04 o 
  21   1   1     5343.10     5440.33    342.79 o 
  23   1   1     4864.70     4834.01    333.00 o 
  25   1   1      870.43     1140.98    258.64 o 
  27   1   1     1807.81     1895.69    363.14 o 
  29   1   1     1016.63     1130.78    372.47 o 
  31   1   1      790.43      855.04    471.92 o 
 -32   2   1      683.78      577.41    460.13 o 
 -30   2   1      610.95      630.92    433.67 o 
 -28   2   1      242.93      210.09    298.59 o 
 -26   2   1     1226.77     1394.76    322.57 o 
 -24   2   1     1654.48     1829.00    318.39 o 
 -22   2   1     2760.48     2617.10    317.37 o 
 -20   2   1     3852.21     4144.40    286.53 o 
 -18   2   1     3262.91     3308.24    245.35 o 
 -16   2   1       28.17       -8.00    123.95 o 
 -14   2   1     3738.07     4268.31    278.06 o 
 -12   2   1     2425.91     2358.92    164.00 o 
 -10   2   1      339.96      356.21     93.96 o 
  -8   2   1     2115.00     2647.56    155.67 o 
  -6   2   1    27949.97    31795.48    518.31 o 
  -4   2   1       21.46      305.76     81.53 o 
  -2   2   1    82923.98    75995.09   1140.52 o 
   0   2   1    20966.80    23769.85    402.93 o 
   2   2   1     3938.84     5066.52    309.26 o 
   4   2   1      394.06      773.51     93.83 o 
   6   2   1      347.16      479.44     80.80 o 
   8   2   1      798.78     1015.82    101.78 o 
  10   2   1       43.49       16.14     86.66 o 
  12   2   1       10.84        6.61    103.04 o 
  14   2   1     1275.40     1485.71    172.51 o 
  16   2   1     2980.94     2996.77    235.12 o 
  18   2   1      429.12      500.85    181.88 o 
  20   2   1      652.97      615.41    204.74 o 
  22   2   1     1266.85     1211.24    236.85 o 
  24   2   1      987.40      913.55    288.03 o 
  26   2   1      187.70      219.01    295.10 o 
  28   2   1       34.65      139.47    313.58 o 
  30   2   1        0.38     -241.42    310.88 o 
 -31   3   1      541.29      531.77    488.68 o 
 -29   3   1      694.56      474.25    421.70 o 
 -27   3   1     1320.44     1078.46    435.33 o 
 -25   3   1     1146.88     1190.31    406.01 o 
 -23   3   1     1708.23     1814.84    385.08 o 
 -21   3   1     6315.14     6458.72    537.75 o 
 -19   3   1      292.53      266.18    276.17 o 
 -17   3   1     9402.76    10021.69    426.51 o 
 -15   3   1     8267.88     8967.60    778.08 o 
 -13   3   1    21414.41    21326.92    614.13 o 
 -11   3   1    22967.13    23391.01    553.85 o 
  -9   3   1    25642.18    25282.97    628.63 o 
  -7   3   1      427.31      143.85     90.77 o 
  -5   3   1    10266.16     8893.10    254.35 o 
  -3   3   1     4054.51     2822.43    228.30 o 
  -1   3   1     7723.63     6989.57    294.59 o 
   1   3   1    11523.21     9551.81    333.54 o 
   3   3   1       68.89      342.08    101.69 o 
   5   3   1    17459.98    16610.02    354.92 o 
   7   3   1     8339.73     7468.51    237.82 o 
   9   3   1    18973.61    18375.20    351.29 o 
  11   3   1    16232.27    15301.22    382.37 o 
  13   3   1     5518.33     5150.73    253.09 o 
  15   3   1     3688.37     3930.04    228.17 o 
  17   3   1     6682.92     6413.68    361.01 o 
  19   3   1     1329.64     1351.56    226.90 o 
  21   3   1     5664.31     5232.23    411.10 o 
  23   3   1     4806.68     4258.89    403.49 o 
  25   3   1     3181.20     2960.29    399.85 o 
  27   3   1     2184.32     2431.66    409.45 o 
  29   3   1     1080.78      967.10    460.94 o 
 -30   4   1      516.86      398.48    339.60 o 
 -28   4   1      763.87      531.79    333.61 o 
 -26   4   1       13.85      -59.15    266.88 o 
 -24   4   1      144.98       75.32    246.10 o 
 -22   4   1       10.12      -19.98    210.59 o 
 -20   4   1        3.54      -61.19    195.89 o 
 -18   4   1     1904.08     2102.97    291.75 o 
 -16   4   1     4412.71     4761.76    275.20 o 
 -14   4   1     7545.75     7650.17    373.03 o 
 -12   4   1     2813.52     2819.10    202.14 o 
 -10   4   1      161.04      195.83    123.72 o 
  -8   4   1     6320.27     6848.55    278.48 o 
  -6   4   1    16131.03    17953.38    686.80 o 
  -4   4   1     5614.73     7069.94    262.90 o 
  -2   4   1     2924.05     3649.55    267.42 o 
   0   4   1       92.05      406.36    146.17 o 
   2   4   1     3288.31     4739.15    246.73 o 
   4   4   1    16422.14    17717.42    407.06 o 
   6   4   1     8045.54     8637.96    309.66 o 
   8   4   1     4697.76     4036.65    240.74 o 
  10   4   1     8461.28     8009.02    363.02 o 
  12   4   1     2994.61     2916.93    218.50 o 
  14   4   1      567.85      652.75    166.59 o 
  16   4   1      948.84      982.82    176.11 o 
  18   4   1     7910.50     7952.75    338.52 o 
  20   4   1      805.05      559.61    215.69 o 
  22   4   1      499.82      643.77    275.59 o 
  24   4   1      203.11      259.96    275.83 o 
  26   4   1       37.32      120.05    294.57 o 
  28   4   1      326.02      418.40    336.80 o 
 -29   5   1      613.69      490.52    360.86 o 
 -27   5   1      484.45      292.61    320.80 o 
 -25   5   1      732.05      657.43    317.53 o 
 -23   5   1     3268.00     3213.56    396.62 o 
 -21   5   1     2787.37     2872.10    362.59 o 
 -19   5   1        4.40       12.43    211.00 o 
 -17   5   1     4379.22     4544.20    380.35 o 
 -15   5   1     3219.26     2936.10    391.40 o 
 -13   5   1      320.50      214.09    162.24 o 
 -11   5   1      644.89      529.83    167.69 o 
  -9   5   1     5828.74     6122.05    310.91 o 
  -7   5   1     7218.00     7563.29    325.41 o 
  -5   5   1     6491.30     6368.35    299.70 o 
  -3   5   1     1169.14     1410.90    245.24 o 
  -1   5   1    14678.71    15291.42    534.16 o 
   1   5   1    12513.59    14051.95    515.36 o 
   3   5   1     2137.68     2053.89    202.78 o 
   5   5   1    21773.20    22324.89    514.15 o 
   7   5   1    16846.13    16437.52    600.79 o 
   9   5   1     4117.11     4283.07    288.91 o 
  11   5   1     1912.37     1777.71    228.75 o 
  13   5   1     2630.41     2708.19    266.45 o 
  15   5   1     1634.20     1861.67    265.01 o 
  17   5   1    12824.31    12433.83    541.56 o 
  19   5   1     4293.23     4520.27    393.55 o 
  21   5   1      411.71      325.85    262.12 o 
  23   5   1     2018.96     2270.83    373.56 o 
  25   5   1      550.41      731.58    332.46 o 
  27   5   1      476.47      542.14    353.95 o 
 -26   6   1      453.76      171.22    385.53 o 
 -24   6   1      623.46      444.45    389.40 o 
 -22   6   1     1188.09      967.81    397.32 o 
 -20   6   1      936.76      980.09    370.95 o 
 -18   6   1     1096.91      844.67    327.24 o 
 -16   6   1      609.78      635.50    299.43 o 
 -14   6   1     3799.53     3998.24    444.22 o 
 -12   6   1     2166.39     2530.08    369.24 o 
 -10   6   1     2352.66     2663.34    269.03 o 
  -8   6   1     3934.92     4160.53    298.91 o 
  -6   6   1     1227.03     1354.44    208.90 o 
  -4   6   1     1167.08     1525.64    213.63 o 
  -2   6   1     9135.05    10163.92    514.93 o 
   0   6   1    10675.68    11190.66    522.24 o 
   2   6   1     6780.58     6886.53    347.07 o 
   4   6   1     9711.28    10332.83    408.12 o 
   6   6   1    17406.75    18564.58    532.13 o 
   8   6   1     2990.24     3213.57    282.61 o 
  10   6   1     3404.77     3717.62    300.87 o 
  12   6   1     1959.92     2018.53    268.13 o 
  14   6   1     3358.60     3031.33    412.28 o 
  16   6   1     4628.62     4283.77    463.73 o 
  18   6   1     6329.93     5994.79    558.46 o 
  20   6   1      541.19      607.21    360.39 o 
  22   6   1     1309.55     1244.72    424.76 o 
  24   6   1      792.65      629.08    436.38 o 
  26   6   1      503.56      741.39    475.78 o 
 -25   7   1       24.57      170.06    415.11 o 
 -23   7   1      136.28      116.47    404.87 o 
 -21   7   1       10.79       43.08    355.83 o 
 -19   7   1      562.08      377.84    348.82 o 
 -17   7   1      342.09      404.41    319.55 o 
 -15   7   1       48.23       33.45    268.65 o 
 -13   7   1      507.75      560.45    307.67 o 
 -11   7   1      721.92      626.01    307.13 o 
  -9   7   1       83.47      124.84    276.17 o 
  -7   7   1      878.24      883.29    227.63 o 
  -5   7   1     3288.65     3890.68    621.48 o 
  -3   7   1     2331.82     2598.79    353.09 o 
  -1   7   1      155.23       79.87    230.49 o 
   1   7   1     3882.59     4358.37    332.24 o 
   3   7   1     1772.67     2109.43    262.56 o 
   5   7   1     1534.12     1618.01    252.33 o 
   7   7   1     1636.46     1613.69    260.45 o 
   9   7   1      499.14      610.71    233.87 o 
  11   7   1      372.36      409.60    300.62 o 
  13   7   1     1497.27     1633.73    360.56 o 
  15   7   1      368.83      434.27    313.81 o 
  17   7   1     1070.85     1200.78    382.19 o 
  19   7   1     1610.48     1523.93    435.96 o 
  21   7   1       42.01      239.97    379.04 o 
  23   7   1      263.32      346.84    417.80 o 
 -22   8   1      964.81      754.73    463.42 o 
 -20   8   1      885.42      841.77    436.40 o 
 -18   8   1      525.05      508.30    375.80 o 
 -16   8   1      406.72      496.88    370.50 o 
 -14   8   1      502.72      495.84    336.32 o 
 -12   8   1     3012.09     2928.97    453.30 o 
 -10   8   1     1641.06     1757.77    396.23 o 
  -8   8   1     1059.77     1560.77    364.75 o 
  -6   8   1     1040.03     1289.84    336.36 o 
  -4   8   1     3926.00     4074.49    356.91 o 
  -2   8   1      712.93      923.11    318.27 o 
   0   8   1     2183.50     2371.90    539.73 o 
   2   8   1     1146.80     1256.66    271.59 o 
   4   8   1     5499.68     5948.81    407.21 o 
   6   8   1      670.55      933.26    303.48 o 
   8   8   1     1468.15     1352.76    361.78 o 
  10   8   1     3314.70     3362.35    458.20 o 
  12   8   1     1373.43     1682.95    402.90 o 
  14   8   1     1190.22     1235.78    400.56 o 
  16   8   1     2101.56     2015.71    504.27 o 
  18   8   1     1292.18     1634.90    481.22 o 
  20   8   1     1902.07     1526.31    501.32 o 
  22   8   1     1629.38     1572.11    523.83 o 
 -19   9   1      146.75      285.90    414.29 o 
 -17   9   1      623.51     1078.85    470.39 o 
 -15   9   1       27.81     -122.95    358.80 o 
 -13   9   1       52.35       58.54    373.97 o 
 -11   9   1      782.47      670.68    384.74 o 
  -9   9   1      375.84      563.38    343.34 o 
  -7   9   1       33.87      105.46    333.33 o 
  -5   9   1     1411.48     1585.86    387.90 o 
  -3   9   1       56.51      211.28    245.58 o 
  -1   9   1      320.52      139.66    294.93 o 
   1   9   1      514.61      530.08    263.02 o 
   3   9   1        6.28      103.10    232.29 o 
   5   9   1        5.91       -9.25    303.48 o 
   7   9   1        1.27       34.55    298.57 o 
   9   9   1      110.57        9.42    331.42 o 
  11   9   1      132.49      123.45    349.60 o 
  13   9   1       16.44       39.45    356.93 o 
  15   9   1       16.13       -3.59    369.90 o 
  17   9   1       98.35      167.91    409.47 o 
  19   9   1      136.90      327.27    443.88 o 
 -16  10   1      979.12      894.50    492.13 o 
 -14  10   1     1302.25     1801.42    502.13 o 
 -12  10   1     1520.05     1239.91    475.54 o 
 -10  10   1      642.56      898.64    426.28 o 
  -8  10   1     1082.82     1362.45    437.04 o 
  -6  10   1      831.69      943.83    403.93 o 
  -4  10   1     2144.67     2385.44    489.38 o 
  -2  10   1      671.25      791.52    323.19 o 
   0  10   1     2616.87     2485.03    380.04 o 
   2  10   1     1211.38     1775.91    446.22 o 
   4  10   1      848.09      929.94    417.30 o 
   6  10   1      979.70      897.42    419.23 o 
   8  10   1     1835.84     2092.00    479.84 o 
  10  10   1      436.48      519.64    407.91 o 
  12  10   1      939.33      955.05    473.27 o 
  14  10   1      814.65      844.55    461.53 o 
  -9  11   1       19.45        4.84    456.63 o 
  -7  11   1       43.31       11.24    426.16 o 
  -5  11   1        3.65      -71.60    405.50 o 
  -3  11   1       49.64      -93.00    311.70 o 
  -1  11   1      115.24      103.72    463.82 o 
   1  11   1      309.40      334.95    414.38 o 
   3  11   1       60.08      176.55    423.06 o 
   5  11   1        8.76      124.48    435.93 o 
   7  11   1        4.99       41.02    437.68 o 
 -32   0   2     1638.76     2023.00    776.11 o 
 -30   0   2     2554.03     2791.23    770.20 o 
 -28   0   2     1710.99     2186.50    667.77 o 
 -26   0   2     7081.02     7157.97    555.17 o 
 -24   0   2     2111.14     2395.98    373.28 o 
 -22   0   2     3204.84     3476.72    539.73 o 
 -20   0   2     2871.96     2705.09    340.30 o 
 -18   0   2     1739.24     1582.29    264.25 o 
 -16   0   2    22877.18    22766.96    431.83 o 
 -14   0   2      256.94      157.58    103.27 o 
 -12   0   2     6892.60     6731.23    277.27 o 
 -10   0   2    11363.21    10957.69    463.73 o 
  -8   0   2    42392.67    48181.47   1252.60 o 
  -6   0   2     1992.88     1127.49    114.15 o 
  -4   0   2    45872.53    59477.84    559.43 o 
   2   0   2    16334.91    23403.31    307.40 o 
   4   0   2    22325.03    26701.92    413.28 o 
   6   0   2    51649.15    50726.26    651.64 o 
   8   0   2     3195.61     3291.01    227.71 o 
  10   0   2       27.62       42.40    121.72 o 
  12   0   2    20295.54    18823.86    558.29 o 
  14   0   2     7882.15     7554.36    422.88 o 
  16   0   2     4521.15     4307.00    371.77 o 
  18   0   2    10088.90     9777.49    538.74 o 
  20   0   2     3229.55     3180.23    390.00 o 
  22   0   2     8465.31     7448.15    549.70 o 
  24   0   2     6196.84     5867.84    532.83 o 
  26   0   2     2128.14     2235.84    432.05 o 
  28   0   2     1284.79     1047.77    438.24 o 
  30   0   2      617.35      555.49    630.34 o 
 -31   1   2       69.15      -42.29    369.37 o 
 -29   1   2       10.14      -98.75    352.52 o 
 -27   1   2        0.42       78.42    250.85 o 
 -25   1   2     3924.93     3530.51    369.61 o 
 -23   1   2     1401.86     1204.82    228.38 o 
 -21   1   2        2.05       20.56    162.69 o 
 -19   1   2     3444.48     3488.69    247.49 o 
 -17   1   2     1644.52     1759.60    156.49 o 
 -15   1   2     3145.82     3594.16    148.24 o 
 -13   1   2     2385.99     2475.46    119.46 o 
 -11   1   2     1210.55     1254.95    102.42 o 
  -9   1   2     5082.14     4339.92    145.08 o 
  -7   1   2    15926.38    15674.06    305.07 o 
  -5   1   2      990.47      865.73     92.26 o 
  -3   1   2    20847.34    18880.38    314.72 o 
  -1   1   2     6397.63     8376.51    111.12 o 
   1   1   2     1093.78     1554.09     67.26 o 
   3   1   2    43870.62    44802.77    529.29 o 
   5   1   2     1275.69     1265.50     81.48 o 
   7   1   2     2552.15     2610.57    146.61 o 
   9   1   2      692.59      747.81    115.04 o 
  11   1   2    32717.02    36176.05    702.27 o 
  13   1   2     3278.67     3498.24    212.40 o 
  15   1   2        3.50      -28.98    125.90 o 
  17   1   2       31.36       85.56    150.03 o 
  19   1   2        2.56       31.49    172.65 o 
  21   1   2      136.73       -5.00    179.61 o 
  23   1   2     2338.05     2350.10    287.50 o 
  25   1   2        0.15       24.88    212.34 o 
  27   1   2       15.39      -54.94    290.90 o 
  29   1   2      324.86      303.13    350.86 o 
 -32   2   2      401.13      330.15    458.91 o 
 -30   2   2      800.81     1132.18    452.92 o 
 -28   2   2     2031.55     2016.72    466.51 o 
 -26   2   2     3115.84     3253.22    485.29 o 
 -24   2   2     3472.71     3436.64    362.20 o 
 -22   2   2     7271.63     6655.68    431.29 o 
 -20   2   2      284.48      253.63    174.61 o 
 -18   2   2      749.51      688.95    166.58 o 
 -16   2   2     6519.03     6330.24    275.33 o 
 -14   2   2    18609.06    16968.50   1074.29 o 
 -12   2   2    15617.91    15450.28    667.01 o 
 -10   2   2    27293.74    28261.42   1313.55 o 
  -8   2   2     1755.28     2018.19    115.60 o 
  -6   2   2     1688.78     2298.86    117.79 o 
  -4   2   2    27652.69    30881.62   1288.21 o 
  -2   2   2       56.24      501.17    116.78 o 
   0   2   2      333.28      834.90     82.24 o 
   2   2   2     6688.24     7761.56    238.10 o 
   4   2   2    23763.68    23373.82    325.05 o 
   6   2   2     1209.89     1070.11     97.00 o 
   8   2   2     8523.62     7519.25    208.77 o 
  10   2   2    35381.09    34450.70    517.46 o 
  12   2   2    10544.01     9864.80    397.48 o 
  14   2   2     7610.46     7528.87    303.19 o 
  16   2   2     7877.53     8098.13    343.65 o 
  18   2   2     5318.16     5340.86    312.30 o 
  20   2   2     3738.59     3947.90    305.90 o 
  22   2   2     3113.83     3505.84    309.54 o 
  24   2   2     3462.32     3953.99    338.67 o 
  26   2   2     2274.25     2061.69    381.80 o 
  28   2   2     1708.84     1440.02    391.36 o 
  30   2   2      649.81      532.86    390.65 o 
 -31   3   2      154.10      146.98    426.16 o 
 -29   3   2       65.02      169.88    382.42 o 
 -27   3   2      758.99      553.81    380.36 o 
 -25   3   2        6.46      101.90    313.26 o 
 -23   3   2        1.86      -70.86    262.15 o 
 -21   3   2        7.22       43.85    272.04 o 
 -19   3   2     2433.11     2305.36    365.29 o 
 -17   3   2        3.02       13.19    153.75 o 
 -15   3   2      360.86      526.13    157.87 o 
 -13   3   2     1497.95     1272.24    142.94 o 
 -11   3   2       25.13        8.33     86.00 o 
  -9   3   2     5832.91     5420.66    194.01 o 
  -7   3   2    23845.53    21822.68    411.61 o 
  -5   3   2      350.93      882.25    112.22 o 
  -3   3   2      297.62     1341.81    166.87 o 
  -1   3   2      488.28     1370.29    161.19 o 
   1   3   2    18874.95    22341.66    882.15 o 
   3   3   2     6915.85     6010.92    230.75 o 
   5   3   2     3306.85     2668.89    160.37 o 
   7   3   2      529.46      442.49    103.63 o 
   9   3   2     1662.10     1796.34    146.22 o 
  11   3   2      307.37      347.88    113.99 o 
  13   3   2      917.44     1013.47    146.39 o 
  15   3   2     5546.77     5445.89    261.66 o 
  17   3   2      654.41      590.60    164.16 o 
  19   3   2     1206.55     1024.41    253.11 o 
  21   3   2     3389.97     3111.62    330.79 o 
  23   3   2      307.60      188.54    329.36 o 
  25   3   2      184.72       50.34    345.81 o 
  27   3   2      760.11      593.34    333.42 o 
  29   3   2      129.53      106.33    282.85 o 
 -30   4   2      568.22      444.13    336.43 o 
 -28   4   2     1517.44     1204.49    346.86 o 
 -26   4   2     4773.29     5033.47    478.55 o 
 -24   4   2     3522.88     3638.66    392.95 o 
 -22   4   2     4401.06     4288.04    383.44 o 
 -20   4   2    17133.51    16573.37    666.56 o 
 -18   4   2     6393.75     5822.76    392.87 o 
 -16   4   2     3766.78     3333.99    303.05 o 
 -14   4   2     7526.65     7881.78    293.16 o 
 -12   4   2     9401.47     9004.38    290.37 o 
 -10   4   2     7256.42     7698.16    287.28 o 
  -8   4   2    33100.05    34281.16    533.79 o 
  -6   4   2       84.84       35.31     97.54 o 
  -4   4   2     5572.10     4751.45    305.82 o 
  -2   4   2    11470.27    11908.33    425.14 o 
   0   4   2     9429.54     9898.00    393.07 o 
   2   4   2     9292.95     9554.14    314.81 o 
   4   4   2     1602.02     1491.83    165.90 o 
   6   4   2    29929.96    31382.18    560.50 o 
   8   4   2    13058.49    11776.77    374.30 o 
  10   4   2     3607.20     3964.70    235.80 o 
  12   4   2     2133.55     2293.10    188.17 o 
  14   4   2     3927.32     3917.11    244.03 o 
  16   4   2     2110.50     2211.44    217.08 o 
  18   4   2     5181.62     5143.56    293.74 o 
  20   4   2      680.77      726.97    226.24 o 
  22   4   2     2491.34     2451.13    307.59 o 
  24   4   2      920.79      953.99    277.89 o 
  26   4   2      930.61     1097.96    302.85 o 
  28   4   2      650.36      624.34    373.50 o 
 -29   5   2      558.30      632.14    362.52 o 
 -27   5   2      289.65      386.11    314.18 o 
 -25   5   2     1904.33     1825.95    358.66 o 
 -23   5   2      328.41      197.34    256.97 o 
 -21   5   2     5643.23     5042.15    415.62 o 
 -19   5   2       86.76      158.89    216.27 o 
 -17   5   2     2727.24     2893.72    323.45 o 
 -15   5   2     3837.44     3798.18    408.05 o 
 -13   5   2     1036.12      861.88    266.74 o 
 -11   5   2      372.34      367.75    155.38 o 
  -9   5   2     8432.99     8249.93    471.64 o 
  -7   5   2       12.20      122.23    127.54 o 
  -5   5   2       70.61      -41.79    111.56 o 
  -3   5   2     3795.45     3180.33    291.70 o 
  -1   5   2     2481.90     1741.44    239.46 o 
   1   5   2    10593.55     8831.77    346.47 o 
   3   5   2    19077.61    17324.98    461.85 o 
   5   5   2    25173.54    24854.84    657.83 o 
   7   5   2     6659.51     6068.07    319.34 o 
   9   5   2    10874.16     9879.04    396.98 o 
  11   5   2     2779.72     2834.38    273.30 o 
  13   5   2      205.79       31.03    185.03 o 
  15   5   2     2622.45     2906.58    302.95 o 
  17   5   2     3363.01     3330.42    428.98 o 
  19   5   2       20.14       55.24    232.66 o 
  21   5   2       99.73      179.73    259.61 o 
  23   5   2      823.14      903.80    333.42 o 
  25   5   2      299.53      335.83    323.24 o 
  27   5   2      248.13      209.33    344.81 o 
 -28   6   2       71.37       62.87    328.84 o 
 -26   6   2      185.87      283.19    331.12 o 
 -24   6   2        5.17      -49.49    367.43 o 
 -22   6   2      999.83     1335.29    399.93 o 
 -20   6   2      182.81       30.47    286.28 o 
 -18   6   2      835.85     1023.91    458.97 o 
 -16   6   2      995.34     1104.73    330.75 o 
 -14   6   2      200.28      174.81    253.22 o 
 -12   6   2     1194.60     1298.92    306.42 o 
 -10   6   2     6700.12     7168.18    493.05 o 
  -8   6   2     3590.41     3846.20    284.63 o 
  -6   6   2     6342.91     6261.29    341.94 o 
  -4   6   2     8772.26     8597.99    496.66 o 
  -2   6   2     2050.29     2116.77    290.11 o 
   0   6   2     1018.57      940.52    193.71 o 
   2   6   2      284.77      240.09    156.13 o 
   4   6   2     8980.75     9728.92    413.50 o 
   6   6   2     1516.51     1505.98    229.36 o 
   8   6   2      110.97      138.83    175.82 o 
  10   6   2     1468.50     1496.86    246.31 o 
  12   6   2     1482.17     1533.90    258.15 o 
  14   6   2      945.96     1023.88    323.82 o 
  16   6   2     7406.83     6998.71    556.81 o 
  18   6   2     2752.27     2593.94    439.25 o 
  20   6   2     3186.90     2701.63    476.26 o 
  22   6   2     1059.59     1268.33    431.68 o 
  24   6   2      631.75      534.60    427.86 o 
 -25   7   2      158.23       46.48    410.83 o 
 -23   7   2      716.10      630.82    411.92 o 
 -21   7   2     2227.74     1932.66    476.98 o 
 -19   7   2     1661.94     1255.22    391.89 o 
 -17   7   2      439.53      279.50    310.60 o 
 -15   7   2     1179.19     1357.56    371.18 o 
 -13   7   2     7405.22     6393.31    553.33 o 
 -11   7   2     1668.44     1420.31    357.11 o 
  -9   7   2     2995.09     2692.59    403.75 o 
  -7   7   2    11835.86    12176.51    469.57 o 
  -5   7   2     7760.30     7524.28    396.58 o 
  -3   7   2      635.23      488.07    252.73 o 
  -1   7   2     3858.93     4133.11    418.17 o 
   1   7   2     1681.32     1574.26    256.05 o 
   3   7   2      191.25       91.45    187.92 o 
   5   7   2      250.04      170.34    199.65 o 
   7   7   2     2131.69     2557.14    302.76 o 
   9   7   2     3359.69     3459.73    330.55 o 
  11   7   2     2158.64     2230.88    394.12 o 
  13   7   2      699.53      850.62    332.47 o 
  15   7   2       90.53       88.52    300.28 o 
  17   7   2     1999.37     1646.28    432.51 o 
  19   7   2     6263.53     6600.85    939.60 o 
  21   7   2     2431.60     2252.78    487.77 o 
  23   7   2      810.13      919.69    479.81 o 
 -22   8   2       31.73       56.69    422.12 o 
 -20   8   2      365.25      564.82    429.85 o 
 -18   8   2      114.05      207.77    352.39 o 
 -16   8   2      916.90     1011.25    382.34 o 
 -14   8   2       48.32      -12.49    291.60 o 
 -12   8   2       17.71       50.84    277.81 o 
 -10   8   2        0.69       -7.33    259.70 o 
  -8   8   2      333.59      162.52    284.14 o 
  -6   8   2        2.96      -86.14    255.47 o 
  -4   8   2     1025.69      888.97    242.86 o 
  -2   8   2      213.16      320.38    292.30 o 
   0   8   2     2011.26     1959.26    294.34 o 
   2   8   2     1896.31     1871.19    282.29 o 
   4   8   2       42.52       94.84    213.68 o 
   6   8   2     1210.11     1354.02    276.24 o 
   8   8   2     1966.46     2146.06    308.53 o 
  10   8   2        2.09       62.14    304.15 o 
  12   8   2      118.09      -21.52    310.28 o 
  14   8   2      709.80      818.86    396.78 o 
  16   8   2        1.59      -32.50    348.32 o 
  18   8   2      127.25       77.14    392.60 o 
  20   8   2        1.18       -4.74    420.54 o 
 -19   9   2      276.55      342.27    417.83 o 
 -17   9   2      820.84      836.47    427.58 o 
 -15   9   2     1262.93     1394.30    439.41 o 
 -13   9   2      878.00      909.37    416.29 o 
 -11   9   2     2566.61     2738.97    484.77 o 
  -9   9   2     1722.35     1835.44    427.41 o 
  -7   9   2     1091.95     1391.98    394.35 o 
  -5   9   2      877.27      980.51    367.78 o 
  -3   9   2     3383.42     3855.14    486.15 o 
  -1   9   2       46.85      -21.49    228.70 o 
   1   9   2     4343.37     4705.02    412.02 o 
   3   9   2     1208.00     1625.21    306.25 o 
   5   9   2     1755.66     2046.46    328.03 o 
   7   9   2     1276.75     1864.60    425.52 o 
   9   9   2     1951.56     1788.85    451.06 o 
  11   9   2      319.45      481.59    394.83 o 
  13   9   2     1859.41     1676.27    476.00 o 
  15   9   2      517.09      704.15    442.83 o 
  17   9   2      568.64      794.12    463.52 o 
 -16  10   2       14.71      -24.89    414.29 o 
 -14  10   2        4.76      -21.53    387.03 o 
 -12  10   2       41.70      -29.75    412.69 o 
 -10  10   2        5.17       10.67    369.71 o 
  -8  10   2       64.37       19.91    378.87 o 
  -6  10   2      395.97      399.93    385.95 o 
  -4  10   2       60.86      110.07    344.68 o 
  -2  10   2      176.16      201.55    293.25 o 
   0  10   2      594.20      804.24    307.39 o 
   2  10   2        8.31      110.41    276.56 o 
   4  10   2       84.03       80.01    378.37 o 
   6  10   2       10.28       -6.67    369.71 o 
   8  10   2       16.46      -75.65    356.81 o 
  10  10   2       20.52       74.85    393.20 o 
  12  10   2        8.84     -116.55    421.26 o 
  14  10   2       16.33      -61.68    445.30 o 
  -9  11   2      313.60      344.32    451.42 o 
  -7  11   2      100.70       91.10    444.09 o 
  -5  11   2      583.26      532.72    358.80 o 
  -3  11   2       12.60      -79.81    317.02 o 
  -1  11   2      744.76      981.94    366.44 o 
   1  11   2      913.67     1021.52    488.13 o 
   3  11   2      455.44      714.22    459.43 o 
   5  11   2      705.36     1065.99    473.48 o 
   7  11   2      492.50      719.67    497.53 o 
 -33   1   3     1142.78     1147.25    504.02 o 
 -31   1   3     1766.01     1885.09    482.94 o 
 -29   1   3     1754.27     1904.44    463.87 o 
 -27   1   3     3512.54     3788.88    505.59 o 
 -25   1   3     9090.26     8431.11    477.71 o 
 -23   1   3     5116.68     4846.00    380.90 o 
 -21   1   3     2470.02     2668.92    245.76 o 
 -19   1   3     3309.02     3264.31    242.78 o 
 -17   1   3     7021.14     7244.17    232.00 o 
 -15   1   3    15728.58    15801.69    444.60 o 
 -13   1   3    21306.90    21016.91    298.02 o 
 -11   1   3    25512.49    23716.53    335.77 o 
  -9   1   3    27134.04    24657.36    311.61 o 
  -7   1   3     7842.15     6239.31    233.29 o 
  -5   1   3    22844.64    16906.43    308.64 o 
  -3   1   3   245589.58   183036.05  13202.61 o 
  -1   1   3    11273.86     7919.69    241.39 o 
   1   1   3    43693.40    38534.19    571.38 o 
   3   1   3    33880.89    31671.05    378.76 o 
   5   1   3     6693.83     5864.72    143.17 o 
   7   1   3     8263.27     8025.17    173.16 o 
   9   1   3    67547.52    71235.76    816.28 o 
  11   1   3    10646.70    10292.03    304.99 o 
  13   1   3    12162.15    11535.19    342.69 o 
  15   1   3    12437.99    11782.36    374.38 o 
  17   1   3     5520.22     5350.47    311.26 o 
  19   1   3     4564.34     4628.87    319.13 o 
  21   1   3     3445.01     3763.06    310.47 o 
  23   1   3     5824.15     6024.73    384.82 o 
  25   1   3     2431.88     2442.75    322.55 o 
  27   1   3     1511.15     1639.33    326.11 o 
  29   1   3     1001.56      844.08    378.35 o 
 -32   2   3      127.52       83.95    405.26 o 
 -30   2   3      420.26      455.26    417.02 o 
 -28   2   3      225.12      390.68    354.47 o 
 -26   2   3      529.26      472.61    329.41 o 
 -24   2   3       35.95       85.97    276.51 o 
 -22   2   3     4476.42     5309.52    485.63 o 
 -20   2   3     1168.49     1003.62    291.11 o 
 -18   2   3       17.17      -14.49    132.43 o 
 -16   2   3     4210.67     4344.97    235.29 o 
 -14   2   3     1794.48     1992.40    178.27 o 
 -12   2   3      813.12      752.93    108.18 o 
 -10   2   3     9142.09    10224.39    265.27 o 
  -8   2   3    16090.46    17657.45    472.83 o 
  -6   2   3    75677.31    84369.64   2089.45 o 
  -4   2   3    52180.80    60523.37   2894.10 o 
  -2   2   3        3.15      163.85     63.16 o 
   0   2   3      628.30      796.62     81.20 o 
   2   2   3      236.42       69.10     65.61 o 
   4   2   3     3094.26     3197.39    135.24 o 
   6   2   3     1909.45     1983.50    124.64 o 
   8   2   3     1342.87     1192.40    115.27 o 
  10   2   3        5.86        6.33    109.81 o 
  12   2   3      350.89      359.03    129.26 o 
  14   2   3      119.87      135.43    141.69 o 
  16   2   3      587.11      651.85    176.50 o 
  18   2   3      160.65      177.95    179.32 o 
  20   2   3      165.34      214.92    188.76 o 
  22   2   3       12.48       79.32    196.70 o 
  24   2   3      663.75      582.39    249.26 o 
  26   2   3      426.30      226.43    298.82 o 
  28   2   3      471.60      452.03    365.66 o 
 -31   3   3      632.52      584.79    463.83 o 
 -29   3   3      582.93      475.60    391.33 o 
 -27   3   3     2311.79     1990.72    444.09 o 
 -25   3   3     3222.45     3694.93    504.13 o 
 -23   3   3     2759.98     3125.70    427.50 o 
 -21   3   3    30360.81    29483.20   1569.94 o 
 -19   3   3     9152.55     8753.24    550.50 o 
 -17   3   3    13524.71    13398.36    613.19 o 
 -15   3   3    12810.67    12174.76    815.99 o 
 -13   3   3     5971.32     5590.14    539.46 o 
 -11   3   3     9959.60     9448.97    314.36 o 
  -9   3   3    41019.53    41536.06   1367.10 o 
  -7   3   3    19778.96    17917.79    635.45 o 
  -5   3   3    24081.47    22078.47    506.43 o 
  -3   3   3     1829.05     1264.55    137.75 o 
  -1   3   3      844.25     1461.48    121.13 o 
   1   3   3     3387.15     2749.25    140.48 o 
   3   3   3    16421.13    14998.01    303.70 o 
   5   3   3    15944.68    15325.28    321.51 o 
   7   3   3     7364.88     7264.63    248.77 o 
   9   3   3     5311.76     4995.20    244.43 o 
  11   3   3     4960.53     4756.40    220.73 o 
  13   3   3     6948.37     7140.32    280.69 o 
  15   3   3     2040.07     2021.43    194.02 o 
  17   3   3      203.54      275.49    155.48 o 
  19   3   3     2397.95     2356.66    233.82 o 
  21   3   3     1044.41      929.58    204.28 o 
  23   3   3      961.49      985.29    259.30 o 
  25   3   3     2505.77     2649.22    344.40 o 
  27   3   3     2716.18     2883.75    370.24 o 
 -30   4   3      189.44      289.82    325.21 o 
 -28   4   3      582.49      501.58    322.69 o 
 -26   4   3       87.07      219.47    268.00 o 
 -24   4   3     1132.42      945.23    291.43 o 
 -22   4   3     5514.53     5384.93    412.30 o 
 -20   4   3     3502.80     3208.86    335.19 o 
 -18   4   3     1869.40     1824.89    268.22 o 
 -16   4   3     3797.56     3594.91    303.01 o 
 -14   4   3     2007.30     2197.19    249.21 o 
 -12   4   3      775.66      745.26    129.43 o 
 -10   4   3     5445.26     6324.81    253.25 o 
  -8   4   3     4209.70     4953.72    228.82 o 
  -6   4   3      272.54      641.02    120.25 o 
  -4   4   3    16795.77    18637.40    525.42 o 
  -2   4   3       76.46      -14.16    126.73 o 
   0   4   3      766.80      424.48    120.31 o 
   2   4   3    27460.20    30782.19    562.75 o 
   4   4   3     6876.07     7241.71    299.57 o 
   6   4   3     6725.56     6397.83    258.94 o 
   8   4   3    14628.53    13251.44    361.40 o 
  10   4   3     7576.95     7421.19    302.40 o 
  12   4   3      215.17      296.81    153.63 o 
  14   4   3     2987.11     3177.99    235.91 o 
  16   4   3     3020.54     3097.91    247.10 o 
  18   4   3     5011.13     5067.52    302.57 o 
  20   4   3     1765.07     1923.26    279.15 o 
  22   4   3      811.75      899.44    267.71 o 
  24   4   3      290.04      394.36    259.42 o 
  26   4   3      327.05      293.32    273.09 o 
 -29   5   3      614.79      670.49    366.61 o 
 -27   5   3     1101.80     1024.61    359.43 o 
 -25   5   3     1427.55     1649.15    342.69 o 
 -23   5   3      294.32      280.58    259.75 o 
 -21   5   3     1807.33     1719.81    314.00 o 
 -19   5   3     1791.47     1876.96    293.21 o 
 -17   5   3     1928.34     1985.39    292.49 o 
 -15   5   3      914.37      590.20    262.98 o 
 -13   5   3     2710.14     2796.19    348.91 o 
 -11   5   3     3104.63     3148.97    234.84 o 
  -9   5   3     9098.85     8922.47    339.33 o 
  -7   5   3     2717.31     2602.07    209.81 o 
  -5   5   3     5770.59     5284.35    364.77 o 
  -3   5   3    10220.82    11075.98    481.53 o 
  -1   5   3     3754.22     3573.20    243.54 o 
   1   5   3     8574.93     9023.69    353.46 o 
   3   5   3      367.13      322.44    151.02 o 
   5   5   3      720.62      551.34    161.67 o 
   7   5   3     4815.07     4731.39    306.93 o 
   9   5   3     1987.12     1868.35    239.68 o 
  11   5   3     2265.74     2327.68    263.54 o 
  13   5   3     2518.56     2618.46    283.68 o 
  15   5   3       35.62       54.95    200.66 o 
  17   5   3       48.94       75.77    211.00 o 
  19   5   3     2230.72     2134.94    460.94 o 
  21   5   3      380.67      512.94    282.94 o 
  23   5   3      832.63      932.16    333.00 o 
  25   5   3      340.74      248.21    323.32 o 
 -28   6   3      773.05      743.65    387.32 o 
 -26   6   3     1314.96     1417.20    368.35 o 
 -24   6   3     1121.34     1023.69    343.55 o 
 -22   6   3      576.25      730.35    357.89 o 
 -20   6   3     2820.22     2934.11    463.73 o 
 -18   6   3     2782.27     3209.79    437.78 o 
 -16   6   3     2817.26     3050.52    417.17 o 
 -14   6   3     1623.63     1696.48    360.55 o 
 -12   6   3      738.66      579.29    273.57 o 
 -10   6   3     2207.86     2364.07    333.42 o 
  -8   6   3    11916.95    13000.98    431.95 o 
  -6   6   3     2193.72     2737.50    250.25 o 
  -4   6   3      778.40      941.43    268.88 o 
  -2   6   3     6270.04     6369.36    438.59 o 
   0   6   3     4877.41     5674.73    348.95 o 
   2   6   3     2705.55     3099.13    275.50 o 
   4   6   3     1412.41     1431.17    231.44 o 
   6   6   3     7050.21     6733.82    362.68 o 
   8   6   3     3721.72     3662.23    308.57 o 
  10   6   3      470.11      436.40    203.78 o 
  12   6   3      851.89     1002.99    244.58 o 
  14   6   3     5584.39     6194.46    407.43 o 
  16   6   3       18.44      -44.40    281.27 o 
  18   6   3      362.36      333.46    335.13 o 
  20   6   3      410.72      284.72    372.36 o 
  22   6   3      786.49      577.76    406.54 o 
  24   6   3      352.53      417.58    422.82 o 
 -25   7   3        1.74       57.41    385.13 o 
 -23   7   3      103.63      -66.63    379.00 o 
 -21   7   3      241.08      259.90    353.12 o 
 -19   7   3      121.66       40.12    318.66 o 
 -17   7   3       58.40       10.44    278.71 o 
 -15   7   3      520.56      794.07    319.64 o 
 -13   7   3      287.39      302.13    281.07 o 
 -11   7   3      731.54      642.10    301.15 o 
  -9   7   3      137.92      235.67    260.54 o 
  -7   7   3     2399.01     2747.90    382.34 o 
  -5   7   3     2078.66     2014.39    352.53 o 
  -3   7   3     1744.06     2022.47    339.72 o 
  -1   7   3      618.85      531.02    204.77 o 
   1   7   3     2987.98     3403.09    312.29 o 
   3   7   3     2115.17     2172.53    284.51 o 
   5   7   3     1660.96     1740.68    271.87 o 
   7   7   3      862.15      821.93    233.18 o 
   9   7   3      727.84      634.04    240.84 o 
  11   7   3       11.00       81.47    208.72 o 
  13   7   3     1347.51     1363.28    359.89 o 
  15   7   3      762.48     1024.73    361.21 o 
  17   7   3     2162.51     1939.99    429.85 o 
  19   7   3     2000.97     1855.18    474.82 o 
  21   7   3        2.95       74.49    407.65 o 
  23   7   3      215.30      246.95    412.11 o 
 -24   8   3      340.89      341.68    461.55 o 
 -22   8   3     1297.38     1413.28    473.52 o 
 -20   8   3     1400.59     2027.13    488.02 o 
 -18   8   3      812.92      635.92    404.61 o 
 -16   8   3     1516.00     1536.77    428.02 o 
 -14   8   3      704.71      798.59    348.14 o 
 -12   8   3     1559.88     1859.58    404.22 o 
 -10   8   3     3584.08     4466.96    504.91 o 
  -8   8   3     7021.84     7217.36    593.96 o 
  -6   8   3     3966.24     4291.64    459.34 o 
  -4   8   3     3821.03     4437.63    471.92 o 
  -2   8   3     2093.85     2000.08    299.24 o 
   0   8   3     3470.61     3827.64    357.07 o 
   2   8   3      201.31      282.35    216.72 o 
   4   8   3      465.02      568.38    242.19 o 
   6   8   3      729.27      763.55    249.63 o 
   8   8   3      703.86      971.18    263.64 o 
  10   8   3     2372.03     2345.41    437.95 o 
  12   8   3     1016.93      974.24    367.69 o 
  14   8   3      552.32      470.91    384.40 o 
  16   8   3      603.70      448.44    389.53 o 
  18   8   3       10.96      136.40    392.30 o 
  20   8   3      518.28      539.00    450.46 o 
 -21   9   3      389.70      407.08    472.08 o 
 -19   9   3      203.14      395.39    428.47 o 
 -17   9   3      650.81      700.87    425.67 o 
 -15   9   3      481.33      610.74    391.94 o 
 -13   9   3       19.17       28.26    339.72 o 
 -11   9   3       16.96     -103.72    322.53 o 
  -9   9   3      676.18      883.71    379.51 o 
  -7   9   3       24.36      -19.37    286.89 o 
  -5   9   3        0.53     -120.85    305.45 o 
  -3   9   3       29.41     -142.05    211.67 o 
  -1   9   3        0.91       43.19    237.56 o 
   1   9   3       15.91       62.24    241.49 o 
   3   9   3       30.23       36.97    241.05 o 
   5   9   3      470.82      522.71    266.67 o 
   7   9   3      547.52      740.65    369.63 o 
   9   9   3       88.32       12.42    336.82 o 
  11   9   3       44.71       72.53    356.80 o 
  13   9   3        2.87       70.79    374.98 o 
  15   9   3      281.75      325.51    431.78 o 
  17   9   3       92.39      118.25    420.96 o 
 -16  10   3      894.35      818.24    471.79 o 
 -14  10   3     1576.98     1678.84    508.98 o 
 -12  10   3     1198.65     1048.15    455.37 o 
 -10  10   3      508.06      479.90    423.22 o 
  -8  10   3      918.57      705.42    399.52 o 
  -6  10   3      137.18      216.24    374.52 o 
  -4  10   3     1533.19     1284.83    354.31 o 
  -2  10   3      967.80     1248.10    355.51 o 
   0  10   3      316.38      305.46    292.47 o 
   2  10   3      702.32      949.47    328.89 o 
   4  10   3      823.88     1370.54    452.04 o 
   6  10   3      628.41      702.13    416.13 o 
   8  10   3     1679.59     1979.33    503.75 o 
  10  10   3      763.07      920.85    458.10 o 
  12  10   3      249.16      182.48    445.71 o 
  -9  11   3       26.99     -117.56    417.48 o 
  -7  11   3        2.30       39.68    433.84 o 
  -5  11   3      112.04       25.41    336.95 o 
  -3  11   3       19.08       62.54    341.05 o 
  -1  11   3      337.36      254.54    340.74 o 
   1  11   3        3.55     -108.15    392.08 o 
   3  11   3       64.73       -4.85    431.88 o 
   5  11   3        8.13     -113.88    415.76 o 
 -32   0   4     1689.03     1652.68    681.56 o 
 -30   0   4     2068.83     1979.66    652.01 o 
 -28   0   4     4860.35     6134.01    860.81 o 
 -26   0   4     9973.46    10260.77    973.09 o 
 -24   0   4     1879.74     2278.10    362.39 o 
 -22   0   4     2520.09     2680.51    384.11 o 
 -20   0   4    15955.22    16405.33    605.43 o 
 -18   0   4     8090.01     8224.03    324.64 o 
 -16   0   4    14344.43    13546.13    476.29 o 
 -14   0   4    16901.96    16639.60    818.46 o 
 -12   0   4    21274.11    21856.07   1137.57 o 
 -10   0   4    30044.77    33321.30   1790.56 o 
  -8   0   4     2931.73     4258.76    239.33 o 
  -6   0   4     1159.44     2052.46    171.98 o 
  -4   0   4     7264.87    10269.66    273.80 o 
  -2   0   4    10714.64    13646.88    378.20 o 
   0   0   4    43927.54    50563.20    801.71 o 
   2   0   4    44819.86    49417.95    534.79 o 
   4   0   4     7808.91     7912.63    276.72 o 
   6   0   4    22963.38    22512.37    488.56 o 
   8   0   4    11005.89    10517.43    385.64 o 
  10   0   4    37966.64    38563.88    761.29 o 
  12   0   4    35092.61    33933.29    773.80 o 
  14   0   4    39923.63    41765.25    927.65 o 
  16   0   4     3918.91     4859.67    424.65 o 
  18   0   4     3494.44     4394.66    441.54 o 
  20   0   4     6333.66     5843.57    506.86 o 
  22   0   4      100.59      363.82    310.60 o 
  24   0   4     1293.18     1659.42    412.04 o 
  26   0   4      801.26      762.99    417.61 o 
  28   0   4      882.50     1043.54    475.48 o 
 -33   1   4      241.22      175.66    432.47 o 
 -31   1   4       29.87       29.63    363.34 o 
 -29   1   4        0.17     -155.62    341.25 o 
 -27   1   4      696.92      691.32    341.95 o 
 -25   1   4      842.11     1024.52    332.96 o 
 -23   1   4     8065.43     8168.26    602.14 o 
 -21   1   4       24.88       -5.68    185.17 o 
 -19   1   4     2343.53     2628.06    206.67 o 
 -17   1   4      685.03      628.72    113.17 o 
 -15   1   4      189.19      225.25     88.34 o 
 -13   1   4     1886.12     2016.67    145.54 o 
 -11   1   4    20049.91    19033.80    300.94 o 
  -9   1   4     2847.44     2416.25    164.41 o 
  -7   1   4      453.05      336.77     90.69 o 
  -5   1   4   102775.37   114645.46   2373.40 o 
  -3   1   4    84785.82    82007.47   1155.47 o 
  -1   1   4     6320.11     5243.14    143.08 o 
   1   1   4    44253.89    46390.48    826.40 o 
   3   1   4     5534.80     5411.37    128.82 o 
   5   1   4     1849.44     1874.87    113.72 o 
   7   1   4     1285.26     1310.33     94.11 o 
   9   1   4     2377.42     2750.26    170.86 o 
  11   1   4        1.78       30.25    100.89 o 
  13   1   4      316.72      351.44    140.49 o 
  15   1   4      160.58      193.20    153.15 o 
  17   1   4       87.35      143.27    166.68 o 
  19   1   4      517.50      438.23    196.23 o 
  21   1   4     1568.64     1325.34    243.65 o 
  23   1   4        0.32       -4.74    207.40 o 
  25   1   4      134.65       42.75    238.42 o 
  27   1   4      141.70       36.20    271.47 o 
  29   1   4       18.25     -112.81    344.47 o 
 -32   2   4      820.19      677.88    439.91 o 
 -30   2   4     2090.19     2778.79    586.02 o 
 -28   2   4      982.03      778.04    378.16 o 
 -26   2   4     1490.10     1689.02    401.12 o 
 -24   2   4     2277.39     2732.07    411.20 o 
 -22   2   4    12701.99    13107.79    698.40 o 
 -20   2   4     5483.59     5090.12    359.64 o 
 -18   2   4     1640.72     1764.09    184.26 o 
 -16   2   4    19789.35    18918.28    495.00 o 
 -14   2   4    19106.54    19430.43    623.79 o 
 -12   2   4    30884.25    32617.84    427.33 o 
 -10   2   4    24959.87    27251.81    479.42 o 
  -8   2   4    16345.31    18704.36    414.37 o 
  -6   2   4    18122.74    19678.84    358.53 o 
  -4   2   4   346878.63   282361.53  12791.49 o 
  -2   2   4    74236.94    83698.00   1368.68 o 
   0   2   4    15507.82    17318.81    367.23 o 
   2   2   4    65607.05    64707.83    911.64 o 
   4   2   4     5073.59     4757.68    155.59 o 
   6   2   4     2413.76     2275.76    115.73 o 
   8   2   4    37588.77    36955.58    784.37 o 
  10   2   4    13002.62    12953.70    307.43 o 
  12   2   4     7522.24     7170.76    296.84 o 
  14   2   4     5264.69     5532.91    293.72 o 
  16   2   4     3624.27     4360.94    292.07 o 
  18   2   4     7660.09     7476.92    373.12 o 
  20   2   4     2559.62     3111.61    291.37 o 
  22   2   4     2986.44     3138.76    323.55 o 
  24   2   4     3854.07     3774.32    362.42 o 
  26   2   4     2284.82     2555.99    409.18 o 
  28   2   4      995.00     1172.18    398.23 o 
 -31   3   4      669.26      790.27    431.08 o 
 -29   3   4      483.06      430.55    408.10 o 
 -27   3   4      201.42      181.24    355.63 o 
 -25   3   4      186.53      208.87    295.04 o 
 -23   3   4      360.38      275.77    298.07 o 
 -21   3   4     3349.53     3486.84    429.85 o 
 -19   3   4     1737.73     1719.61    259.36 o 
 -17   3   4     3715.42     3577.17    442.01 o 
 -15   3   4     2844.27     2768.87    186.17 o 
 -13   3   4       25.33       47.15     96.10 o 
 -11   3   4     1451.82     1283.68    103.04 o 
  -9   3   4    40490.31    40375.54   1225.25 o 
  -7   3   4    40919.47    36986.74   1157.18 o 
  -5   3   4    28336.01    23824.25   1273.24 o 
  -3   3   4     5826.92     4389.73    229.45 o 
  -1   3   4    10938.88     8360.51    202.78 o 
   1   3   4    13726.50    11481.16    249.29 o 
   3   3   4      151.62       55.89     75.83 o 
   5   3   4     5370.59     5609.45    245.37 o 
   7   3   4     1674.14     1558.70    152.66 o 
   9   3   4     2694.26     3235.52    187.11 o 
  11   3   4     1317.59     1624.18    167.75 o 
  13   3   4     1338.72     1266.10    168.62 o 
  15   3   4      345.78      420.98    155.17 o 
  17   3   4     3367.17     3317.68    254.05 o 
  19   3   4     1707.01     1616.43    218.76 o 
  21   3   4     1282.85     1293.84    226.95 o 
  23   3   4       84.32      133.14    229.98 o 
  25   3   4      211.15      183.79    260.83 o 
  27   3   4      267.05      230.00    289.51 o 
 -30   4   4       57.61      -38.69    309.91 o 
 -28   4   4      508.71      617.66    318.00 o 
 -26   4   4     1074.40      907.03    297.82 o 
 -24   4   4     4173.43     4226.04    403.00 o 
 -22   4   4       41.30       71.48    215.15 o 
 -20   4   4    10686.69    10374.58    743.69 o 
 -18   4   4    11152.55    10311.51    467.51 o 
 -16   4   4     6824.49     6481.91    381.47 o 
 -14   4   4     2849.35     2330.27    216.72 o 
 -12   4   4     2336.06     2574.62    158.07 o 
 -10   4   4       93.91       78.87     90.94 o 
  -8   4   4    38115.71    37364.88   1713.02 o 
  -6   4   4    14895.03    13310.75    721.34 o 
  -4   4   4      910.60      933.18    157.53 o 
  -2   4   4     7474.96     7039.90    252.89 o 
   0   4   4     8300.82     8476.91    305.67 o 
   2   4   4    30309.05    32112.10    555.85 o 
   4   4   4     2705.50     2754.76    186.18 o 
   6   4   4     9545.79     9641.07    309.76 o 
   8   4   4     8024.41     7593.03    295.81 o 
  10   4   4     6960.49     6594.14    302.15 o 
  12   4   4      648.40      744.32    178.40 o 
  14   4   4     9910.62     9472.85    338.98 o 
  16   4   4      145.08       95.31    158.89 o 
  18   4   4       64.10      164.86    169.70 o 
  20   4   4      826.99     1007.09    221.55 o 
  22   4   4      846.96     1046.09    285.76 o 
  24   4   4     1068.61     1016.13    294.44 o 
  26   4   4     1069.83     1105.55    324.13 o 
 -29   5   4      529.41      549.34    341.18 o 
 -27   5   4      141.36       91.27    299.47 o 
 -25   5   4      990.71      982.85    324.84 o 
 -23   5   4      845.98      727.05    275.34 o 
 -21   5   4     1546.24     1385.40    294.63 o 
 -19   5   4     2980.89     3362.68    349.00 o 
 -17   5   4     7171.27     7139.74    421.27 o 
 -15   5   4     1259.38      931.11    282.09 o 
 -13   5   4      190.16      158.10    227.97 o 
 -11   5   4     1815.87     1789.20    287.06 o 
  -9   5   4       39.41       14.28    126.62 o 
  -7   5   4      156.64       79.01    179.47 o 
  -5   5   4     4979.33     4216.42    339.26 o 
  -3   5   4     4363.27     3600.37    309.32 o 
  -1   5   4     2157.85     1678.29    198.26 o 
   1   5   4     3693.97     3654.94    371.65 o 
   3   5   4     8667.05     8669.33    354.48 o 
   5   5   4     7102.62     6821.52    343.56 o 
   7   5   4    14597.82    14500.40    470.89 o 
   9   5   4     2895.44     2862.92    268.95 o 
  11   5   4        4.28      115.08    167.00 o 
  13   5   4      412.81      555.84    196.58 o 
  15   5   4     8933.20     8905.47    402.61 o 
  17   5   4      136.76      102.13    193.46 o 
  19   5   4     1015.89      878.16    293.66 o 
  21   5   4      499.76      604.89    296.79 o 
  23   5   4      500.83      406.67    267.05 o 
  25   5   4      228.33      196.17    326.68 o 
 -28   6   4        4.98      -75.84    305.25 o 
 -26   6   4      984.90      939.40    347.63 o 
 -24   6   4      127.36       18.44    282.72 o 
 -22   6   4      462.85      544.56    353.32 o 
 -20   6   4      166.13      282.16    295.85 o 
 -18   6   4      141.99      247.63    269.50 o 
 -16   6   4      405.00      550.29    284.71 o 
 -14   6   4     1445.86     1713.34    393.96 o 
 -12   6   4     1567.17     1321.76    302.21 o 
 -10   6   4     1615.59     1705.59    321.38 o 
  -8   6   4     3445.36     3402.60    266.02 o 
  -6   6   4     4977.66     4972.34    409.88 o 
  -4   6   4     4014.80     4397.36    506.24 o 
  -2   6   4       73.56      122.27    156.21 o 
   0   6   4     2573.65     2646.60    254.51 o 
   2   6   4     1861.09     1894.88    235.80 o 
   4   6   4     6289.93     6260.89    364.44 o 
   6   6   4     3368.42     3804.78    307.98 o 
   8   6   4     2224.57     2368.39    282.04 o 
  10   6   4     1952.60     2441.75    286.41 o 
  12   6   4     1246.79     1451.34    266.34 o 
  14   6   4     3756.56     4375.86    461.21 o 
  16   6   4    10200.80    11328.41   1026.27 o 
  18   6   4     2437.48     2663.65    443.61 o 
  20   6   4      494.00      528.07    382.28 o 
  22   6   4      457.77      390.69    394.34 o 
  24   6   4      313.29      354.50    434.74 o 
 -27   7   4      814.32      796.89    473.60 o 
 -25   7   4     1116.30     1199.52    471.80 o 
 -23   7   4      270.46      262.51    384.55 o 
 -21   7   4     2358.69     2156.68    462.08 o 
 -19   7   4      894.30      918.15    382.14 o 
 -17   7   4     1856.29     1943.09    404.32 o 
 -15   7   4     1831.74     2138.04    404.48 o 
 -13   7   4     3165.15     2988.84    428.81 o 
 -11   7   4     1888.80     2107.22    483.59 o 
  -9   7   4     6513.10     6176.27    509.33 o 
  -7   7   4     5896.83     5909.11    486.27 o 
  -5   7   4     7284.98     7218.72    527.63 o 
  -3   7   4     3000.06     2926.92    297.99 o 
  -1   7   4     2808.55     2707.33    294.57 o 
   1   7   4    10185.77    10333.40    472.55 o 
   3   7   4     2940.70     3164.38    312.15 o 
   5   7   4     1194.38     1183.04    255.90 o 
   7   7   4     1752.21     1889.24    285.45 o 
   9   7   4     1667.77     1830.17    285.94 o 
  11   7   4     5742.18     6090.54    417.12 o 
  13   7   4    10526.57    10441.99    963.24 o 
  15   7   4     1084.29     1065.67    545.64 o 
  17   7   4      697.80      996.92    405.98 o 
  19   7   4     1690.05     1785.40    472.32 o 
  21   7   4      948.63     1204.36    469.37 o 
 -24   8   4        8.31      -10.13    422.69 o 
 -22   8   4       15.41      126.20    377.19 o 
 -20   8   4      762.27     1075.19    424.09 o 
 -18   8   4      381.77      418.18    367.14 o 
 -16   8   4      213.65      436.88    360.46 o 
 -14   8   4      275.45      346.73    329.64 o 
 -12   8   4        4.48      -65.41    280.74 o 
 -10   8   4      287.72       99.31    292.49 o 
  -8   8   4     1879.65     2152.68    379.63 o 
  -6   8   4      105.25      212.53    284.14 o 
  -4   8   4       28.10      -19.75    203.01 o 
  -2   8   4     2947.51     3107.03    345.75 o 
   0   8   4        2.97      -36.19    211.29 o 
   2   8   4      120.31      140.35    216.87 o 
   4   8   4      438.01      528.72    241.85 o 
   6   8   4      507.18      564.38    244.38 o 
   8   8   4       22.52       80.93    228.03 o 
  10   8   4      206.66      301.09    323.00 o 
  12   8   4        3.85       76.03    326.25 o 
  14   8   4        5.29      -81.55    321.04 o 
  16   8   4      265.56      282.10    383.95 o 
  18   8   4       35.83      -22.98    391.24 o 
  20   8   4      659.28      362.45    577.16 o 
 -21   9   4      572.20      744.28    489.77 o 
 -19   9   4     1065.63     1192.16    468.51 o 
 -17   9   4     1196.09     1320.16    461.32 o 
 -15   9   4     2311.70     2384.57    480.05 o 
 -13   9   4      394.61      467.11    377.36 o 
 -11   9   4     1842.35     1811.73    441.51 o 
  -9   9   4     1079.02     1217.47    393.48 o 
  -7   9   4     2225.18     2607.50    463.41 o 
  -5   9   4     1308.80     1616.04    323.12 o 
  -3   9   4    10358.76    10338.81    546.14 o 
  -1   9   4      359.19      524.73    262.43 o 
   1   9   4      637.00      840.61    283.88 o 
   3   9   4      737.60      868.13    291.39 o 
   5   9   4     1459.70     1584.24    328.23 o 
   7   9   4      947.97     1203.72    313.43 o 
   9   9   4     2232.18     2406.16    483.79 o 
  11   9   4      319.11      405.27    373.26 o 
  13   9   4      671.26      900.21    630.34 o 
  15   9   4      510.49      534.50    453.11 o 
 -16  10   4        0.47        0.38    443.16 o 
 -14  10   4       29.69       13.05    417.08 o 
 -12  10   4       32.65      -90.56    395.57 o 
 -10  10   4       79.84      102.90    381.55 o 
  -8  10   4       99.09       -0.21    362.74 o 
  -6  10   4      130.06       26.45    284.90 o 
  -4  10   4      655.83      600.82    313.41 o 
  -2  10   4      104.38      208.95    289.89 o 
   0  10   4       94.37      184.90    289.59 o 
   2  10   4        1.01      -19.85    282.71 o 
   4  10   4       83.35      129.19    390.61 o 
   6  10   4       27.68      139.11    397.25 o 
   8  10   4      113.42      169.34    412.98 o 
  10  10   4        8.87      -18.22    383.84 o 
  12  10   4        5.55       16.55    402.15 o 
  -9  11   4      921.52     1028.51    475.62 o 
  -7  11   4      200.77      324.19    342.04 o 
  -5  11   4      463.90      480.30    357.78 o 
  -3  11   4      548.10      777.36    374.86 o 
  -1  11   4     1806.50     2084.48    430.46 o 
   1  11   4     1786.06     1987.45    545.31 o 
   3  11   4      362.20      712.05    486.73 o 
   5  11   4      705.58      802.90    484.16 o 
 -33   1   5     1090.56      860.92    452.68 o 
 -31   1   5     1837.14     1633.28    474.99 o 
 -29   1   5     3572.68     3474.26    511.89 o 
 -27   1   5      559.43      708.03    343.34 o 
 -25   1   5     2513.23     2716.63    420.87 o 
 -23   1   5     1696.13     2073.82    376.07 o 
 -21   1   5     2223.75     2433.04    367.37 o 
 -19   1   5     5804.31     5807.01    232.75 o 
 -17   1   5     4152.31     4201.36    223.58 o 
 -15   1   5    17995.04    18717.18    373.58 o 
 -13   1   5    36824.23    35436.98    816.69 o 
 -11   1   5     4863.48     3908.44    214.39 o 
  -9   1   5       20.11      144.33     90.88 o 
  -7   1   5    61096.39    53764.36   1143.53 o 
  -5   1   5     8037.03    11484.04    250.17 o 
  -3   1   5      492.95      175.35     65.09 o 
  -1   1   5    43500.80    38691.93    984.08 o 
   1   1   5    63476.58    61748.87   1317.11 o 
   3   1   5      817.56      712.07     68.73 o 
   5   1   5     3443.67     3362.33    123.57 o 
   7   1   5     4484.29     3921.48    152.92 o 
   9   1   5    19747.83    21660.38    417.95 o 
  11   1   5    15300.77    14645.58    377.28 o 
  13   1   5    17245.22    16981.61    439.50 o 
  15   1   5     9301.51     9138.79    370.39 o 
  17   1   5     6520.62     6185.63    344.67 o 
  19   1   5     6509.18     6369.66    367.50 o 
  21   1   5     3067.69     3208.01    307.09 o 
  23   1   5     3303.39     3859.04    356.56 o 
  25   1   5     1924.32     2258.22    338.52 o 
  27   1   5      742.94      946.21    323.89 o 
 -32   2   5       71.93      674.12    500.33 o 
 -30   2   5       17.59       22.37    341.85 o 
 -28   2   5      186.75       48.83    318.74 o 
 -26   2   5        5.47       32.68    289.51 o 
 -24   2   5     2243.76     1607.51    358.66 o 
 -22   2   5      278.95      164.63    263.81 o 
 -20   2   5     2952.11     3015.69    291.54 o 
 -18   2   5     3945.29     3990.22    291.80 o 
 -16   2   5      342.53      494.55    124.18 o 
 -14   2   5        4.00       -1.84     83.94 o 
 -12   2   5      888.29      801.65    149.15 o 
 -10   2   5    19591.66    22173.11    571.80 o 
  -8   2   5    10604.54    13662.76    336.17 o 
  -6   2   5    11631.77    14249.75    261.19 o 
  -4   2   5      967.77     1444.74     90.58 o 
  -2   2   5     2177.91     1976.71    102.20 o 
   0   2   5      679.62      536.99     74.24 o 
   2   2   5     3600.07     3669.47    140.32 o 
   4   2   5        3.08      -31.32     65.44 o 
   6   2   5     5816.84     5365.36    165.85 o 
   8   2   5      349.57      543.37     92.45 o 
  10   2   5      141.28       57.80    102.13 o 
  12   2   5     2303.64     2250.41    183.36 o 
  14   2   5      104.89      200.80    179.47 o 
  16   2   5      277.89      393.46    183.39 o 
  18   2   5      493.53      454.64    204.77 o 
  20   2   5      596.32      589.75    217.11 o 
  22   2   5      269.19      267.27    226.94 o 
  24   2   5       19.89      -75.93    236.88 o 
  26   2   5        5.26       76.50    320.97 o 
 -33   3   5      204.53      291.67    455.32 o 
 -31   3   5      810.26      705.65    449.16 o 
 -29   3   5     1522.26     1363.32    443.67 o 
 -27   3   5     2134.57     1725.19    427.93 o 
 -25   3   5     5301.75     5242.55    536.95 o 
 -23   3   5     2494.28     2171.45    388.61 o 
 -21   3   5     3667.79     3566.51    344.71 o 
 -19   3   5     2796.26     2845.76    296.32 o 
 -17   3   5    11964.75    11042.91    448.45 o 
 -15   3   5     7196.37     6504.79    354.42 o 
 -13   3   5     3168.39     2499.69    281.35 o 
 -11   3   5     5757.89     5057.73    230.91 o 
  -9   3   5     3157.29     2720.86    172.04 o 
  -7   3   5     4434.86     4053.91    224.37 o 
  -5   3   5    75729.02    72690.42   2674.38 o 
  -3   3   5    76234.38    70558.46   1510.68 o 
  -1   3   5    30204.98    28697.81    383.28 o 
   1   3   5    51965.70    49276.30    979.33 o 
   3   3   5    29855.17    28220.59    647.78 o 
   5   3   5    10127.20     9263.65    357.56 o 
   7   3   5    15325.85    15518.20    548.17 o 
   9   3   5    12980.17    12653.34    367.45 o 
  11   3   5     8368.26     8248.97    290.08 o 
  13   3   5      934.17     1039.76    171.06 o 
  15   3   5     7994.03     8353.73    334.66 o 
  17   3   5      658.70      612.06    181.09 o 
  19   3   5     1524.83     1782.35    231.08 o 
  21   3   5     1066.66     1242.41    237.43 o 
  23   3   5     1148.61     1238.12    255.79 o 
  25   3   5     1281.75     1258.43    310.87 o 
  27   3   5     1777.87     2169.63    383.26 o 
 -32   4   5      404.53      580.70    356.48 o 
 -30   4   5      750.12      669.48    343.00 o 
 -28   4   5     1234.08      927.26    397.25 o 
 -26   4   5      406.97      681.56    504.27 o 
 -24   4   5      843.43      781.51    271.21 o 
 -22   4   5     1004.04      942.11    254.30 o 
 -20   4   5     1812.09     1619.41    281.22 o 
 -18   4   5      123.45      169.13    173.12 o 
 -16   4   5      308.67      174.88    160.33 o 
 -14   4   5       22.49      -75.40    128.37 o 
 -12   4   5      654.66      699.27    148.52 o 
 -10   4   5       58.75      -17.77     82.99 o 
  -8   4   5       36.89       21.23     88.25 o 
  -6   4   5        5.10       42.35    119.58 o 
  -4   4   5     2753.77     3337.95    268.97 o 
  -2   4   5     4627.61     5433.90    233.31 o 
   0   4   5    11532.45    11786.66    276.38 o 
   2   4   5    28142.78    27868.06    916.84 o 
   4   4   5     4522.85     4516.80    225.39 o 
   6   4   5     4346.53     4053.51    237.22 o 
   8   4   5     2297.37     2163.54    198.89 o 
  10   4   5      120.10      122.85    149.68 o 
  12   4   5     3220.30     3556.40    269.76 o 
  14   4   5     3904.06     4060.11    266.63 o 
  16   4   5       10.93       -2.33    157.38 o 
  18   4   5     2185.54     2521.14    254.90 o 
  20   4   5     1424.81     1574.30    246.26 o 
  22   4   5      522.61      463.80    261.12 o 
  24   4   5      802.53      805.51    282.47 o 
  26   4   5      273.20      347.78    286.47 o 
 -29   5   5      165.43      182.93    322.25 o 
 -27   5   5      148.94       39.81    289.77 o 
 -25   5   5     1306.60     1574.17    344.82 o 
 -23   5   5      434.87      311.76    251.89 o 
 -21   5   5     2273.17     2523.80    331.57 o 
 -19   5   5     3803.33     3988.34    367.92 o 
 -17   5   5     2984.14     3368.60    336.62 o 
 -15   5   5     2008.12     2129.71    328.15 o 
 -13   5   5     5286.05     5728.92    437.02 o 
 -11   5   5    10417.37     9779.46    512.53 o 
  -9   5   5     8123.04     8332.62    532.24 o 
  -7   5   5     5536.94     5383.17    484.80 o 
  -5   5   5     3507.48     3917.42    331.76 o 
  -3   5   5     9996.79    10672.63    391.85 o 
  -1   5   5      466.32      417.19    151.61 o 
   1   5   5      254.47      148.49    143.23 o 
   3   5   5     9718.89     9162.69    370.97 o 
   5   5   5     7738.76     7569.79    358.02 o 
   7   5   5     4899.08     4953.93    276.30 o 
   9   5   5     2001.42     1965.53    223.40 o 
  11   5   5      873.06      856.96    205.32 o 
  13   5   5     5766.68     6023.23    346.32 o 
  15   5   5     7185.62     7084.48    381.46 o 
  17   5   5      841.11      957.30    241.05 o 
  19   5   5     2681.82     2736.04    371.99 o 
  21   5   5     1365.53     1115.83    318.54 o 
  23   5   5      714.68      957.92    331.66 o 
  25   5   5      292.93      284.19    343.68 o 
 -28   6   5      363.05      446.17    335.79 o 
 -26   6   5      350.17      404.00    318.59 o 
 -24   6   5     1921.93     1673.68    350.12 o 
 -22   6   5       58.55      -61.49    290.62 o 
 -20   6   5     1053.03     1233.78    361.43 o 
 -18   6   5     5009.80     5476.88    518.84 o 
 -16   6   5     3953.79     3524.34    419.65 o 
 -14   6   5      651.85      766.74    293.70 o 
 -12   6   5     5585.87     5963.73    486.81 o 
 -10   6   5     1654.92     2024.20    332.59 o 
  -8   6   5     2229.36     2503.28    333.57 o 
  -6   6   5     1830.32     2338.59    380.17 o 
  -4   6   5     5962.47     6534.08    812.46 o 
  -2   6   5     2943.77     3525.55    291.39 o 
   0   6   5     1350.88     1456.21    223.66 o 
   2   6   5     2690.49     2834.86    276.58 o 
   4   6   5     4592.64     4835.07    334.02 o 
   6   6   5     8558.66     8272.35    412.45 o 
   8   6   5     1821.62     2006.71    270.83 o 
  10   6   5     1039.39      902.27    244.38 o 
  12   6   5     1068.23     1325.56    269.38 o 
  14   6   5     4056.12     4809.17    393.76 o 
  16   6   5     3381.50     3259.75    469.83 o 
  18   6   5     3437.54     3721.94    511.30 o 
  20   6   5     1273.19     1449.31    453.44 o 
  22   6   5      481.54      506.24    612.61 o 
 -27   7   5      265.70      620.36    448.48 o 
 -25   7   5      227.84      191.63    400.92 o 
 -23   7   5       49.23       48.69    346.03 o 
 -21   7   5      664.31      661.28    399.87 o 
 -19   7   5      894.37     1095.91    372.43 o 
 -17   7   5       11.42       23.34    288.50 o 
 -15   7   5     1441.56     1725.32    373.55 o 
 -13   7   5     1213.55     1292.01    340.48 o 
 -11   7   5      168.81      296.37    280.66 o 
  -9   7   5     1513.66     1900.62    355.05 o 
  -7   7   5     3116.35     3440.00    402.71 o 
  -5   7   5      186.01       32.50    231.02 o 
  -3   7   5     2108.72     2875.23    309.59 o 
  -1   7   5        1.82      -77.22    184.17 o 
   1   7   5     2262.44     2289.71    283.39 o 
   3   7   5     1482.42     1737.05    273.26 o 
   5   7   5     1071.43      928.44    300.77 o 
   7   7   5     1104.22     1372.70    262.54 o 
   9   7   5     1145.35     1170.69    268.11 o 
  11   7   5       86.48      182.73    232.20 o 
  13   7   5     1426.42     1513.31    307.85 o 
  15   7   5      457.70      281.21    350.25 o 
  17   7   5      998.45      722.79    413.75 o 
  19   7   5     1715.45     1491.15    685.50 o 
  21   7   5      215.64      285.62    608.67 o 
 -24   8   5      525.90      538.06    448.68 o 
 -22   8   5      742.80      987.49    454.83 o 
 -20   8   5      715.87      877.96    402.44 o 
 -18   8   5     1469.90     1528.58    445.72 o 
 -16   8   5     3916.41     3522.32    502.82 o 
 -14   8   5     2371.14     2645.27    444.55 o 
 -12   8   5     2804.51     2954.35    437.86 o 
 -10   8   5     2786.22     3047.84    439.32 o 
  -8   8   5     2520.82     2567.56    395.51 o 
  -6   8   5     6674.59     7984.14    777.09 o 
  -4   8   5     6510.33     7077.07    457.99 o 
  -2   8   5     3529.25     3687.29    360.43 o 
   0   8   5     2421.62     2772.64    320.18 o 
   2   8   5     2856.35     3210.47    350.47 o 
   4   8   5     2222.50     2911.96    338.18 o 
   6   8   5     1964.39     2182.85    316.20 o 
   8   8   5     1256.43     1256.27    301.95 o 
  10   8   5     4197.47     4134.46    404.01 o 
  12   8   5     1445.66     1756.46    430.29 o 
  14   8   5     1516.26     1661.74    461.57 o 
  16   8   5     2614.29     2673.04    762.32 o 
  18   8   5      691.47      736.71    612.61 o 
 -21   9   5       78.69       84.07    427.18 o 
 -19   9   5       21.66      -20.75    393.73 o 
 -17   9   5       70.67     -235.00    355.06 o 
 -15   9   5       18.10      -25.83    343.97 o 
 -13   9   5      293.91      156.14    357.59 o 
 -11   9   5       56.42       45.40    335.54 o 
  -9   9   5       64.64      146.75    312.94 o 
  -7   9   5       84.96       72.78    317.18 o 
  -5   9   5       12.64      -86.89    239.16 o 
  -3   9   5       61.94      101.72    236.19 o 
  -1   9   5      168.59      273.05    265.48 o 
   1   9   5       19.80      116.08    241.06 o 
   3   9   5      183.12      289.73    260.38 o 
   5   9   5      275.67      226.78    268.08 o 
   7   9   5       34.46       -7.92    245.87 o 
   9   9   5      147.41      -11.89    352.79 o 
  11   9   5      113.40      122.51    378.74 o 
  13   9   5      199.83      380.17    565.34 o 
  15   9   5        3.46       59.09    555.49 o 
 -16  10   5      121.78      275.08    445.69 o 
 -14  10   5      708.05      606.23    442.21 o 
 -12  10   5      584.18      454.10    427.60 o 
 -10  10   5       73.43       62.27    373.16 o 
  -8  10   5      578.44      603.76    318.41 o 
  -6  10   5       53.37       28.45    291.43 o 
  -4  10   5       80.87      152.35    302.46 o 
  -2  10   5     3210.57     3544.47    431.23 o 
   0  10   5     2621.62     3041.31    416.69 o 
   2  10   5      951.19     1330.79    360.83 o 
   4  10   5      542.44      599.33    327.70 o 
   6  10   5      826.15     1137.21    458.49 o 
   8  10   5      439.69      577.16    618.52 o 
  10  10   5     1256.74      707.16    646.10 o 
  -9  11   5      102.75       32.27    343.14 o 
  -7  11   5       70.47      125.51    344.89 o 
  -5  11   5        1.24      -30.45    319.41 o 
  -3  11   5       64.18      -30.50    337.21 o 
  -1  11   5        7.54       -3.08    334.72 o 
   1  11   5      157.13      267.15    348.20 o 
   3  11   5        9.35       20.64    423.22 o 
 -34   0   6      977.32      504.27    646.10 o 
 -32   0   6     1468.79     1447.81    657.92 o 
 -30   0   6      773.35      939.60    600.79 o 
 -28   0   6     5351.88     5267.29    782.02 o 
 -26   0   6    13010.64    13424.29   1032.18 o 
 -24   0   6       38.17      -33.49    390.02 o 
 -22   0   6      553.49      366.39    366.39 o 
 -20   0   6     2386.40     2577.80    403.81 o 
 -18   0   6    17298.88    17656.88    835.20 o 
 -16   0   6    16984.01    17482.01    532.08 o 
 -14   0   6    36884.02    40022.00    734.44 o 
 -12   0   6    21606.63    23403.52    539.25 o 
 -10   0   6     2334.90     2689.21    217.42 o 
  -8   0   6      323.00      740.16     99.94 o 
  -6   0   6     2526.89     3729.49    184.55 o 
  -4   0   6    41796.81    38171.30    431.87 o 
  -2   0   6    76397.98    81760.73   1654.64 o 
   0   0   6     5810.89     6313.86    195.96 o 
   2   0   6     6730.20     7355.79    192.52 o 
   4   0   6     7732.52     7214.09    435.33 o 
   6   0   6    86956.94    88105.01   1109.01 o 
   8   0   6      951.64      642.69    182.48 o 
  10   0   6    11653.30    11163.64    470.04 o 
  12   0   6    31766.18    31702.76    963.24 o 
  14   0   6    10525.90    11035.96    553.66 o 
  16   0   6     3628.91     4308.69    428.27 o 
  18   0   6     1995.38     2439.43    382.30 o 
  20   0   6    11560.53    11045.37    660.64 o 
  22   0   6     3519.30     3853.29    501.71 o 
  24   0   6     1497.23     1713.75    445.05 o 
  26   0   6      818.39      610.89    438.59 o 
 -33   1   6       45.89      132.37    419.91 o 
 -31   1   6        6.01      106.64    355.15 o 
 -29   1   6      153.43       10.46    345.66 o 
 -27   1   6     1336.98     1228.24    390.70 o 
 -25   1   6     1258.29     1284.63    352.99 o 
 -23   1   6      437.55      468.12    294.81 o 
 -21   1   6      918.89      910.03    218.68 o 
 -19   1   6     4514.70     4636.16    249.67 o 
 -17   1   6      270.40      288.25    119.07 o 
 -15   1   6     1358.81     1812.02    157.73 o 
 -13   1   6     2718.10     2501.31    197.20 o 
 -11   1   6    12361.42    12437.05    332.87 o 
  -9   1   6     1277.90     1546.85    112.02 o 
  -7   1   6     2399.76     1992.74     97.01 o 
  -5   1   6    11278.86    10849.95    280.48 o 
  -3   1   6     3879.44     4400.82    150.75 o 
  -1   1   6     1015.90     1339.84    114.58 o 
   1   1   6     1046.07     1056.95     78.64 o 
   3   1   6      686.31      741.46     76.09 o 
   5   1   6     8977.25     9643.50    217.15 o 
   7   1   6     1926.68     2440.32    153.71 o 
   9   1   6     2492.77     2865.21    156.22 o 
  11   1   6     6631.08     6626.03    292.17 o 
  13   1   6      826.06      804.88    175.76 o 
  15   1   6      130.62      145.78    166.13 o 
  17   1   6        0.69       44.80    173.93 o 
  19   1   6      429.95      356.48    198.45 o 
  21   1   6       45.24      150.23    215.71 o 
  23   1   6        1.97      -44.21    229.89 o 
  25   1   6        3.43        3.11    248.00 o 
  27   1   6        0.23      -81.30    282.47 o 
 -34   2   6      873.54      871.40    478.46 o 
 -32   2   6     1135.12     1565.07    477.04 o 
 -30   2   6     5004.97     5400.93    658.90 o 
 -28   2   6     2130.07     2210.71    458.41 o 
 -26   2   6     2538.12     2841.23    439.37 o 
 -24   2   6    14190.23    15348.17    754.80 o 
 -22   2   6     4603.89     3923.18    329.61 o 
 -20   2   6     8026.27     8107.13    377.29 o 
 -18   2   6     2283.76     2166.01    241.98 o 
 -16   2   6     8508.31     8688.94    357.72 o 
 -14   2   6     9852.36     9760.71    350.60 o 
 -12   2   6    19848.91    21352.66    560.83 o 
 -10   2   6     5282.55     6083.46    259.56 o 
  -8   2   6    39650.12    41871.88   1196.59 o 
  -6   2   6     5226.64     5888.61    137.00 o 
  -4   2   6    25136.76    30443.12    753.42 o 
  -2   2   6    27451.05    30029.54    537.00 o 
   0   2   6    42686.57    42342.26    841.00 o 
   2   2   6    53864.75    54846.64    841.41 o 
   4   2   6     9721.46     9057.72    216.08 o 
   6   2   6     1536.19     1155.43    103.57 o 
   8   2   6     5811.60     5693.87    189.57 o 
  10   2   6     7012.19     7153.92    258.41 o 
  12   2   6      774.57      762.50    149.88 o 
  14   2   6     8481.46     8842.74    329.03 o 
  16   2   6     4534.72     4473.85    364.44 o 
  18   2   6     4141.37     4205.39    366.82 o 
  20   2   6     2513.03     2464.44    344.22 o 
  22   2   6     2916.07     2859.14    377.78 o 
  24   2   6     3170.45     3406.96    428.87 o 
  26   2   6     1693.52     1695.74    313.25 o 
 -33   3   6      199.03      374.19    431.08 o 
 -31   3   6      102.95      118.03    385.36 o 
 -29   3   6     1310.09     1052.16    414.33 o 
 -27   3   6      302.68      360.13    368.40 o 
 -25   3   6     1868.68     1925.87    404.41 o 
 -23   3   6      159.72      390.11    293.08 o 
 -21   3   6     1528.05     1289.18    267.37 o 
 -19   3   6     3454.27     3650.10    321.32 o 
 -17   3   6      541.04      602.66    193.16 o 
 -15   3   6        7.83      -26.98    144.99 o 
 -13   3   6     6316.31     5721.17    386.43 o 
 -11   3   6      248.43      628.04    126.33 o 
  -9   3   6      984.08      594.70    113.53 o 
  -7   3   6    58148.32    53825.20   2045.66 o 
  -5   3   6     4301.42     3212.37    151.03 o 
  -3   3   6      110.47       18.05     71.62 o 
  -1   3   6     1991.65     1627.93    119.82 o 
   1   3   6    23801.23    23700.39    388.71 o 
   3   3   6    10265.16    10670.96    251.39 o 
   5   3   6    11140.13    11131.48    279.33 o 
   7   3   6       39.86       68.04     99.17 o 
   9   3   6       47.55       -9.37    124.28 o 
  11   3   6      345.50      390.92    140.12 o 
  13   3   6     2810.93     2919.55    226.42 o 
  15   3   6       37.71      110.72    156.85 o 
  17   3   6     2575.48     2603.16    245.72 o 
  19   3   6     2239.75     2172.51    250.19 o 
  21   3   6      256.91      252.27    201.95 o 
  23   3   6      441.11      356.43    230.56 o 
  25   3   6      834.94      753.05    304.83 o 
 -32   4   6      341.98      346.02    362.65 o 
 -30   4   6      377.57      577.16    583.07 o 
 -28   4   6     1532.62     1934.36    644.13 o 
 -26   4   6       95.66      226.53    464.88 o 
 -24   4   6     3763.83     3133.98    640.19 o 
 -22   4   6     1647.59     1645.57    254.51 o 
 -20   4   6     2479.01     2207.10    261.22 o 
 -18   4   6     3678.63     3110.88    263.34 o 
 -16   4   6     2750.48     2717.46    238.02 o 
 -14   4   6     2443.83     2283.71    211.36 o 
 -12   4   6    11570.31    11503.33    636.17 o 
 -10   4   6     1007.79     1080.32    109.37 o 
  -8   4   6     7582.78     7568.23    455.89 o 
  -6   4   6     7116.76     7211.64    507.90 o 
  -4   4   6       10.74       19.95    104.14 o 
  -2   4   6    11883.98    11129.21    314.75 o 
   0   4   6     6467.66     6255.04    221.19 o 
   2   4   6     2238.64     2039.05    153.62 o 
   4   4   6     3390.34     3377.07    191.11 o 
   6   4   6     5662.35     5353.87    263.32 o 
   8   4   6     3957.94     4060.88    255.86 o 
  10   4   6     5175.62     5137.03    310.19 o 
  12   4   6     2625.08     2593.46    256.73 o 
  14   4   6     1980.69     2069.49    253.65 o 
  16   4   6     2529.77     2938.77    257.97 o 
  18   4   6      550.83      579.25    199.07 o 
  20   4   6     1322.07     1307.66    245.18 o 
  22   4   6      751.74      665.64    273.88 o 
  24   4   6      335.71      386.15    320.27 o 
 -31   5   6     1229.21     1228.29    414.28 o 
 -29   5   6      707.45      857.51    371.57 o 
 -27   5   6     1099.05      854.86    318.90 o 
 -25   5   6      802.96      632.42    291.82 o 
 -23   5   6     3028.22     2522.74    355.08 o 
 -21   5   6     1198.26     1221.25    276.71 o 
 -19   5   6      561.17      542.20    244.76 o 
 -17   5   6     1836.69     1851.88    253.88 o 
 -15   5   6     1163.37     1075.67    251.26 o 
 -13   5   6      682.00      472.62    209.64 o 
 -11   5   6     8703.61     8185.46    748.69 o 
  -9   5   6       69.90      -46.56    165.73 o 
  -7   5   6      873.65     1017.32    195.61 o 
  -5   5   6      391.66      101.68    126.82 o 
  -3   5   6      181.51      232.07    135.77 o 
  -1   5   6     2534.20     2533.43    221.41 o 
   1   5   6      104.15      194.87    153.05 o 
   3   5   6     3053.90     3419.66    231.87 o 
   5   5   6     8301.78     8375.62    331.55 o 
   7   5   6     1912.04     2049.86    219.97 o 
   9   5   6       34.10       15.17    164.39 o 
  11   5   6     3782.00     3818.42    293.53 o 
  13   5   6      505.32      593.32    206.12 o 
  15   5   6     5962.59     5926.84    406.22 o 
  17   5   6     4298.77     4095.94    394.07 o 
  19   5   6     2105.68     1758.37    289.27 o 
  21   5   6     1142.67      947.23    368.82 o 
  23   5   6      651.00      740.68    391.61 o 
 -28   6   6      235.98      101.60    330.79 o 
 -26   6   6      234.40      140.78    306.98 o 
 -24   6   6     1418.88     1234.30    332.52 o 
 -22   6   6      927.94     1039.58    376.84 o 
 -20   6   6      344.73      324.21    296.17 o 
 -18   6   6      354.37      692.76    318.93 o 
 -16   6   6     2638.98     2816.90    391.13 o 
 -14   6   6     2567.67     2389.37    392.98 o 
 -12   6   6     2969.79     2856.78    369.18 o 
 -10   6   6      724.96      954.68    270.14 o 
  -8   6   6     3021.38     2944.24    347.35 o 
  -6   6   6     2157.80     1896.90    308.51 o 
  -4   6   6     1465.74     1348.08    223.93 o 
  -2   6   6     1682.61     1596.94    234.64 o 
   0   6   6      241.80      166.73    181.70 o 
   2   6   6     1035.88     1088.14    222.53 o 
   4   6   6     2202.81     2164.60    262.56 o 
   6   6   6     2300.64     2387.63    282.29 o 
   8   6   6      910.48     1099.99    246.15 o 
  10   6   6     2994.08     3013.31    328.05 o 
  12   6   6      287.97      231.72    223.61 o 
  14   6   6        3.70      -19.29    192.36 o 
  16   6   6     1951.05     1739.29    315.02 o 
  18   6   6     1574.62     1552.21    608.67 o 
  20   6   6      375.33      648.07    561.40 o 
  22   6   6      141.44       55.15    525.94 o 
 -27   7   6      276.40      216.88    450.51 o 
 -25   7   6     1485.76     1934.11    483.54 o 
 -23   7   6       57.58      -82.49    366.69 o 
 -21   7   6      785.52      592.27    360.05 o 
 -19   7   6     2188.12     2001.97    411.88 o 
 -17   7   6     1460.37     1626.13    383.01 o 
 -15   7   6     2022.97     2145.79    392.43 o 
 -13   7   6     4606.16     5089.08    486.73 o 
 -11   7   6     1856.48     1858.35    360.62 o 
  -9   7   6     3497.96     3430.83    415.63 o 
  -7   7   6     5934.48     6390.17    516.83 o 
  -5   7   6     1651.74     1644.40    277.94 o 
  -3   7   6     5888.56     5740.91    391.43 o 
  -1   7   6     1878.03     1920.49    275.16 o 
   1   7   6     4289.86     4386.64    354.95 o 
   3   7   6     3027.40     2765.10    307.21 o 
   5   7   6     1438.73     1692.14    278.54 o 
   7   7   6     1454.66     1759.67    307.04 o 
   9   7   6     2681.65     2836.26    334.07 o 
  11   7   6      500.48      714.99    267.12 o 
  13   7   6     1075.55     1275.55    312.66 o 
  15   7   6      290.58      356.54    498.36 o 
  17   7   6      171.69      198.95    565.34 o 
  19   7   6      812.60     1069.61    673.68 o 
 -24   8   6       19.12       -5.46    410.49 o 
 -22   8   6      131.27      277.62    415.85 o 
 -20   8   6      716.50      937.08    421.35 o 
 -18   8   6     1135.59      916.12    396.25 o 
 -16   8   6      113.17      107.04    339.14 o 
 -14   8   6        8.41       39.27    304.05 o 
 -12   8   6      114.73      -83.86    298.99 o 
 -10   8   6      664.12      617.38    318.27 o 
  -8   8   6      146.45       89.16    278.73 o 
  -6   8   6      970.25     1069.67    269.88 o 
  -4   8   6     1217.25     1184.29    272.11 o 
  -2   8   6       13.63      -53.98    205.52 o 
   0   8   6        5.64      -78.31    215.86 o 
   2   8   6      960.51      942.94    265.08 o 
   4   8   6     1018.20      894.54    268.75 o 
   6   8   6      328.84      229.91    250.66 o 
   8   8   6      227.27      118.45    255.48 o 
  10   8   6       54.21        5.94    260.97 o 
  12   8   6      836.09      736.71    553.52 o 
  14   8   6     1128.46     1258.71    644.13 o 
  16   8   6      310.92       -7.88    523.97 o 
  18   8   6       13.91       13.79    585.04 o 
 -21   9   6      398.91      419.42    464.26 o 
 -19   9   6      766.48      899.53    439.35 o 
 -17   9   6      495.66      786.87    432.05 o 
 -15   9   6      852.05      879.78    415.10 o 
 -13   9   6      882.26      661.70    401.67 o 
 -11   9   6     2315.68     2555.25    484.17 o 
  -9   9   6      190.32      386.95    343.50 o 
  -7   9   6      264.57      372.64    275.65 o 
  -5   9   6      391.20      343.74    260.93 o 
  -3   9   6     2671.43     2609.60    361.03 o 
  -1   9   6      535.62      618.64    285.12 o 
   1   9   6      542.49      489.63    283.11 o 
   3   9   6      823.90      979.65    305.38 o 
   5   9   6      910.82      932.19    312.48 o 
   7   9   6     1054.82     1307.62    419.81 o 
   9   9   6     1135.79     1441.91    632.31 o 
  11   9   6      811.42      906.12    588.97 o 
  13   9   6      565.61      655.95    646.10 o 
 -16  10   6        1.66     -132.76    423.37 o 
 -14  10   6       39.58       92.84    405.23 o 
 -12  10   6       28.12      158.97    396.37 o 
 -10  10   6       68.31       72.04    380.85 o 
  -8  10   6      678.72      375.05    303.92 o 
  -6  10   6        0.42      -52.55    279.63 o 
  -4  10   6     1524.93     1384.73    358.03 o 
  -2  10   6      526.75      677.40    331.95 o 
   0  10   6       75.54      169.85    300.13 o 
   2  10   6       25.99       28.20    283.74 o 
   4  10   6       40.02       31.47    354.80 o 
   6  10   6       17.09        5.91    549.58 o 
   8  10   6      378.71      520.03    587.01 o 
  10  10   6       26.75     -122.13    567.31 o 
  -9  11   6      290.27      578.01    376.51 o 
  -7  11   6      998.87     1271.08    388.39 o 
  -5  11   6      214.55      306.64    353.69 o 
  -3  11   6      199.66      267.16    363.20 o 
  -1  11   6      365.15      461.49    425.67 o 
   1  11   6     1198.08     1478.80    494.32 o 
 -33   1   7     1297.38     1693.07    486.81 o 
 -31   1   7     1399.97     1431.13    443.26 o 
 -29   1   7     6740.08     7387.18    655.17 o 
 -27   1   7     4195.96     4246.65    508.34 o 
 -25   1   7    12178.21    12636.67    717.32 o 
 -23   1   7     9363.94     9063.22    610.00 o 
 -21   1   7     2770.34     2951.19    233.35 o 
 -19   1   7    11831.11    11730.43    358.60 o 
 -17   1   7    14396.81    14933.83    373.80 o 
 -15   1   7    23279.18    24873.39    446.33 o 
 -13   1   7    48409.29    49096.24    676.49 o 
 -11   1   7    25640.34    22655.69    389.80 o 
  -9   1   7     3963.34     2758.94    156.68 o 
  -7   1   7    38405.55    33360.41    931.17 o 
  -5   1   7       30.16      271.57     59.03 o 
  -3   1   7     9947.88     7810.14    227.22 o 
  -1   1   7    20127.74    19172.16    301.74 o 
   1   1   7     5073.09     4652.39    175.31 o 
   3   1   7     7431.26     7491.44    185.70 o 
   5   1   7    32017.50    34011.61    541.04 o 
   7   1   7     4806.39     5056.75    172.54 o 
   9   1   7     7926.07     8143.34    257.84 o 
  11   1   7    15279.56    15687.35    417.32 o 
  13   1   7     3977.40     3748.81    266.95 o 
  15   1   7     3471.96     3607.80    287.33 o 
  17   1   7     2952.91     2846.62    281.99 o 
  19   1   7     1525.57     1505.92    253.93 o 
  21   1   7     2674.04     2707.90    325.47 o 
  23   1   7     2109.03     2318.73    337.16 o 
  25   1   7     1284.10     1020.51    315.98 o 
 -34   2   7      148.94      414.28    432.48 o 
 -32   2   7      342.41      315.47    396.18 o 
 -30   2   7       82.91      -38.42    344.94 o 
 -28   2   7      235.19      298.06    330.63 o 
 -26   2   7     3486.64     3620.28    464.17 o 
 -24   2   7      207.37      269.80    294.20 o 
 -22   2   7      288.69      236.19    210.97 o 
 -20   2   7     2180.83     2230.67    213.77 o 
 -18   2   7     1490.64     1586.41    221.69 o 
 -16   2   7      932.23     1020.39    183.00 o 
 -14   2   7     9882.73    10386.05    457.05 o 
 -12   2   7     1130.14     1378.74    172.04 o 
 -10   2   7      693.26      846.43    137.38 o 
  -8   2   7     1908.44     2295.49     99.86 o 
  -6   2   7    15376.82    17054.74    299.36 o 
  -4   2   7     1222.82     1022.86     87.38 o 
  -2   2   7     6477.19     6610.15    161.02 o 
   0   2   7     3572.62     3557.24    135.43 o 
   2   2   7      778.62      755.65     94.69 o 
   4   2   7     1901.97     1871.85    129.44 o 
   6   2   7    19262.74    19239.28    328.62 o 
   8   2   7     7296.84     7224.68    214.99 o 
  10   2   7     2362.33     2515.72    187.82 o 
  12   2   7      744.70      829.34    160.84 o 
  14   2   7     3261.59     3724.67    249.47 o 
  16   2   7      741.66      700.79    180.98 o 
  18   2   7      150.59       44.05    165.72 o 
  20   2   7        9.37       39.56    180.72 o 
  22   2   7        0.49       67.49    214.16 o 
  24   2   7       24.75     -110.72    246.40 o 
  26   2   7       54.26     -153.75    279.06 o 
 -33   3   7      694.33      768.77    471.68 o 
 -31   3   7      924.88      934.37    443.53 o 
 -29   3   7     1162.26     1139.03    439.41 o 
 -27   3   7     1531.27     1427.15    397.66 o 
 -25   3   7     1806.89     1699.50    377.46 o 
 -23   3   7     3809.36     3770.41    359.48 o 
 -21   3   7     4308.36     4081.64    353.49 o 
 -19   3   7     2563.02     2590.19    284.18 o 
 -17   3   7     2120.65     2115.41    253.70 o 
 -15   3   7     5213.30     4738.09    317.10 o 
 -13   3   7     3320.99     3119.13    203.81 o 
 -11   3   7    16570.15    15439.80    444.67 o 
  -9   3   7    10186.30     9753.62    275.90 o 
  -7   3   7    37734.62    34201.40    952.36 o 
  -5   3   7    28476.14    27717.84    834.67 o 
  -3   3   7    26091.47    24562.24    440.59 o 
  -1   3   7    47041.75    46496.96    553.97 o 
   1   3   7     5162.32     4461.54    179.61 o 
   3   3   7     4093.24     3687.31    176.68 o 
   5   3   7     7530.73     7125.69    233.36 o 
   7   3   7     6709.13     6481.69    245.54 o 
   9   3   7     2718.90     2902.76    229.83 o 
  11   3   7     4717.46     4970.46    264.40 o 
  13   3   7       25.39      -31.15    143.45 o 
  15   3   7     3051.61     3245.22    257.40 o 
  17   3   7     1037.20     1060.01    210.67 o 
  19   3   7     2810.37     2713.39    270.82 o 
  21   3   7     2507.11     2346.45    319.08 o 
  23   3   7     1304.45     1499.80    314.47 o 
  25   3   7      391.55      264.62    325.69 o 
 -32   4   7      992.39     1030.21    673.68 o 
 -30   4   7     1463.57     1284.32    636.25 o 
 -28   4   7     1452.64     1274.47    604.73 o 
 -26   4   7      517.86      486.54    523.97 o 
 -24   4   7     2958.89     2205.05    427.45 o 
 -22   4   7     1730.54     1735.95    250.66 o 
 -20   4   7     3714.83     3290.62    285.77 o 
 -18   4   7     2333.43     2303.41    247.80 o 
 -16   4   7     1223.65     1380.06    201.09 o 
 -14   4   7      540.04      631.40    162.36 o 
 -12   4   7      751.16     1127.47    166.77 o 
 -10   4   7     9931.86    10338.33    579.72 o 
  -8   4   7    36038.40    38096.47   1452.71 o 
  -6   4   7     6147.42     6839.18    276.92 o 
  -4   4   7     3201.30     3550.52    182.24 o 
  -2   4   7      333.39      410.00    106.40 o 
   0   4   7      118.90      240.28    102.95 o 
   2   4   7    11241.26    11001.15    337.01 o 
   4   4   7     8261.67     7782.19    314.44 o 
   6   4   7      282.84      283.73    130.24 o 
   8   4   7      186.93      224.04    153.41 o 
  10   4   7      120.46       82.55    162.54 o 
  12   4   7      838.66      779.73    199.31 o 
  14   4   7      448.18      465.40    196.04 o 
  16   4   7     2289.09     2202.87    265.47 o 
  18   4   7     1232.34     1203.13    257.93 o 
  20   4   7      827.75      782.71    255.69 o 
  22   4   7      529.24      393.42    264.79 o 
  24   4   7      890.19      947.13    344.57 o 
 -31   5   7      339.90      314.33    358.84 o 
 -29   5   7      682.46      854.23    351.99 o 
 -27   5   7      503.83      495.49    321.34 o 
 -25   5   7     1119.83     1273.02    325.11 o 
 -23   5   7     1063.76     1081.04    290.34 o 
 -21   5   7     1351.96     1338.03    246.97 o 
 -19   5   7     3266.51     3387.45    309.62 o 
 -17   5   7     1386.83     1644.79    238.95 o 
 -15   5   7      712.05      892.05    247.06 o 
 -13   5   7      842.22      710.67    222.68 o 
 -11   5   7     6439.75     6521.25    377.62 o 
  -9   5   7     8369.92     7981.73    479.60 o 
  -7   5   7      633.69      701.10    157.63 o 
  -5   5   7     1379.44     1426.83    180.97 o 
  -3   5   7     2291.75     2188.13    198.92 o 
  -1   5   7     1615.79     1679.41    188.61 o 
   1   5   7      678.73      551.67    138.72 o 
   3   5   7     5972.58     6014.94    293.97 o 
   5   5   7     4543.98     4400.73    270.60 o 
   7   5   7     1108.22     1279.77    198.81 o 
   9   5   7     1809.29     1749.68    233.51 o 
  11   5   7     6236.38     5988.02    349.79 o 
  13   5   7     1410.05     1663.85    249.21 o 
  15   5   7     2293.71     2173.67    318.04 o 
  17   5   7      493.82      631.47    274.07 o 
  19   5   7      413.78      612.64    286.75 o 
  21   5   7      499.28      399.35    342.04 o 
  23   5   7      591.20      449.02    379.85 o 
 -28   6   7     1773.72     1406.00    374.34 o 
 -26   6   7      880.95      994.85    351.89 o 
 -24   6   7     1212.82     1231.79    328.25 o 
 -22   6   7     1016.48     1095.65    379.54 o 
 -20   6   7     3298.11     3069.89    443.68 o 
 -18   6   7      276.64      152.46    262.98 o 
 -16   6   7      938.60     1032.57    309.61 o 
 -14   6   7     2785.56     3316.32    405.88 o 
 -12   6   7     9629.90     9782.99   1207.83 o 
 -10   6   7     1733.78     2153.89    286.94 o 
  -8   6   7     2582.20     3026.61    422.27 o 
  -6   6   7      592.96     1059.70    201.58 o 
  -4   6   7      916.25      869.43    218.30 o 
  -2   6   7     2227.22     2485.59    268.35 o 
   0   6   7      763.45      889.20    217.80 o 
   2   6   7     1217.70     1288.51    230.08 o 
   4   6   7     4552.66     4677.11    352.90 o 
   6   6   7     1391.48     1441.53    265.30 o 
   8   6   7      979.37      746.24    203.49 o 
  10   6   7     3539.83     3683.33    307.93 o 
  12   6   7     1801.97     2212.22    328.83 o 
  14   6   7       72.78      102.15    235.60 o 
  16   6   7      782.96      725.26    285.73 o 
  18   6   7     1763.30     1286.98    633.30 o 
  20   6   7      911.74      838.57    418.59 o 
 -27   7   7       29.54       -7.58    412.84 o 
 -25   7   7      675.88      698.63    441.12 o 
 -23   7   7      908.37      856.04    409.11 o 
 -21   7   7      526.76      298.42    349.73 o 
 -19   7   7     1197.09     1026.06    375.05 o 
 -17   7   7      649.82      600.83    537.76 o 
 -15   7   7      674.38      680.75    308.45 o 
 -13   7   7     1583.91     1632.43    366.04 o 
 -11   7   7      895.04      884.87    309.91 o 
  -9   7   7      281.19      187.12    261.76 o 
  -7   7   7     2361.17     2311.59    299.44 o 
  -5   7   7        8.62       -8.71    193.52 o 
  -3   7   7      110.54      111.39    206.09 o 
  -1   7   7       14.63       -9.04    200.07 o 
   1   7   7      695.10      611.73    234.90 o 
   3   7   7     1384.53     1429.31    272.72 o 
   5   7   7      645.67      458.57    231.54 o 
   7   7   7      790.11      819.89    263.02 o 
   9   7   7      519.32      429.30    302.85 o 
  11   7   7      265.91       45.66    290.41 o 
  13   7   7      161.47       62.09    316.21 o 
  15   7   7      327.23      628.37    543.67 o 
  17   7   7      251.46      368.36    587.01 o 
  19   7   7      320.36      273.80    563.37 o 
 -24   8   7      774.07      921.60    469.34 o 
 -22   8   7     1459.18     1667.78    494.16 o 
 -20   8   7     1169.39     1191.16    447.57 o 
 -18   8   7     1263.48     1454.75    423.56 o 
 -16   8   7     1416.04     1484.79    397.08 o 
 -14   8   7     1916.52     1904.32    427.25 o 
 -12   8   7     1776.04     1701.66    395.31 o 
 -10   8   7      926.41      899.92    344.56 o 
  -8   8   7      981.08      890.72    264.53 o 
  -6   8   7     5357.04     5211.66    408.96 o 
  -4   8   7      434.34      301.76    229.32 o 
  -2   8   7     1687.48     1596.71    305.28 o 
   0   8   7     2073.94     2010.02    304.09 o 
   2   8   7     2399.94     2791.49    340.52 o 
   4   8   7      951.82     1246.26    286.63 o 
   6   8   7     2040.16     2045.07    416.76 o 
   8   8   7     1087.51     1273.26    367.92 o 
  10   8   7     4307.59     4677.64    555.02 o 
  12   8   7      611.44      795.81    569.28 o 
  14   8   7       87.50       96.52    559.43 o 
  16   8   7      646.33      776.11    661.86 o 
 -21   9   7        5.70      207.83    456.63 o 
 -19   9   7       15.40      -28.30    375.14 o 
 -17   9   7      253.91      258.72    392.00 o 
 -15   9   7        4.22      -56.34    368.32 o 
 -13   9   7        2.99       40.69    350.70 o 
 -11   9   7      252.44      601.27    379.93 o 
  -9   9   7        3.92     -176.57    234.83 o 
  -7   9   7      938.05     1045.21    305.42 o 
  -5   9   7     2817.57     2594.52    368.65 o 
  -3   9   7       79.64      135.76    256.54 o 
  -1   9   7       47.54      -53.14    269.98 o 
   1   9   7      245.53      379.20    350.83 o 
   3   9   7        6.75       27.20    302.27 o 
   5   9   7       98.58      174.88    337.07 o 
   7   9   7       88.93       21.81    356.38 o 
   9   9   7       22.58      -74.31    340.30 o 
  11   9   7       47.84       96.52    531.85 o 
  13   9   7        0.09      234.41    614.58 o 
 -16  10   7      311.48      423.07    452.16 o 
 -14  10   7      478.12      617.76    442.54 o 
 -12  10   7     1201.81     1158.66    465.12 o 
 -10  10   7      835.34      655.64    333.23 o 
  -8  10   7     1006.85      949.39    337.22 o 
  -6  10   7     2280.48     2424.15    396.86 o 
  -4  10   7      711.03      882.58    334.42 o 
  -2  10   7      937.32     1206.98    434.85 o 
   0  10   7      488.73      488.03    407.16 o 
   2  10   7      565.38     1109.27    416.69 o 
   4  10   7      279.76      222.34    362.11 o 
   6  10   7     1286.04     1123.72    442.25 o 
   8  10   7      166.85      425.48    583.07 o 
  -7  11   7        8.48      -17.32    400.49 o 
  -5  11   7        1.57      -45.45    374.46 o 
  -3  11   7       50.50     -122.51    372.36 o 
  -1  11   7      118.94       92.66    404.89 o 
 -34   0   8      774.05      829.29    685.50 o 
 -32   0   8     1062.21      811.56    600.79 o 
 -30   0   8       10.85       33.49    516.09 o 
 -28   0   8      166.69      419.57    464.88 o 
 -26   0   8    12323.43    13162.31   1010.52 o 
 -24   0   8     6036.72     6005.97    726.86 o 
 -22   0   8     4376.46     4634.24    403.06 o 
 -20   0   8    10581.95    10849.21    517.23 o 
 -18   0   8    10175.16    10443.26    489.87 o 
 -16   0   8    17322.88    18718.64    578.59 o 
 -14   0   8    64482.72    72147.66   1020.26 o 
 -12   0   8    39218.93    41789.64   2485.34 o 
 -10   0   8    45831.71    51492.62   3005.89 o 
  -8   0   8       43.96      210.48     91.00 o 
  -6   0   8    14956.23    18370.26    977.03 o 
  -4   0   8    15390.01    16296.35    464.88 o 
  -2   0   8     5678.91     6276.34    336.84 o 
   0   0   8      717.50      946.45    121.61 o 
   2   0   8     6199.60     5898.95    197.28 o 
   4   0   8    12419.49    12083.03    303.98 o 
   6   0   8     9335.64     9341.52    396.99 o 
   8   0   8     6083.52     5748.95    371.30 o 
  10   0   8    15748.92    16122.05    588.96 o 
  12   0   8     7024.58     7617.30    485.90 o 
  14   0   8     3399.63     3884.67    420.69 o 
  16   0   8     4659.27     5073.04    477.15 o 
  18   0   8      835.64     1360.06    353.58 o 
  20   0   8     3783.95     4394.63    523.87 o 
  22   0   8     2926.09     3385.58    525.08 o 
  24   0   8      935.25      783.99    614.58 o 
 -33   1   8       22.14       73.57    383.95 o 
 -31   1   8       35.98       94.52    363.47 o 
 -29   1   8      137.43      299.59    344.48 o 
 -27   1   8     1684.94     1659.73    383.51 o 
 -25   1   8      691.61      644.59    314.82 o 
 -23   1   8       17.80      -32.26    195.30 o 
 -21   1   8     2228.43     2585.69    230.63 o 
 -19   1   8     2077.79     2427.77    206.68 o 
 -17   1   8       78.97       85.71    115.57 o 
 -15   1   8     2455.07     3020.40    225.98 o 
 -13   1   8     6166.29     6363.14    236.65 o 
 -11   1   8     4011.30     3803.39    202.14 o 
  -9   1   8     6746.69     6576.17    172.03 o 
  -7   1   8     1792.04     2045.77    109.48 o 
  -5   1   8      172.72       73.32     52.78 o 
  -3   1   8     1060.76      987.09    105.23 o 
  -1   1   8     2972.14     3329.14    160.91 o 
   1   1   8     1910.28     2084.55    113.63 o 
   3   1   8     4616.55     4930.57    168.96 o 
   5   1   8      510.27      586.07     91.89 o 
   7   1   8     3190.08     3417.50    163.10 o 
   9   1   8     1085.13     1024.44    142.72 o 
  11   1   8      909.34     1025.28    217.20 o 
  13   1   8     2957.48     3101.16    263.34 o 
  15   1   8      315.71      377.60    198.68 o 
  17   1   8     2330.07     1870.40    258.82 o 
  19   1   8        3.27      -18.74    211.27 o 
  21   1   8       36.98       41.94    234.42 o 
  23   1   8       87.76       76.19    303.10 o 
  25   1   8        1.08      -11.62    321.41 o 
 -34   2   8      599.11      751.40    477.75 o 
 -32   2   8     1659.13     1625.56    481.38 o 
 -30   2   8     2827.47     2933.20    516.73 o 
 -28   2   8     4949.67     4895.40    568.77 o 
 -26   2   8      606.78      740.89    327.65 o 
 -24   2   8     9807.52     9992.31    651.85 o 
 -22   2   8     4670.14     4596.52    354.81 o 
 -20   2   8     3355.70     3231.52    301.82 o 
 -18   2   8     5421.29     5467.90    350.01 o 
 -16   2   8     9910.71    10193.95    395.46 o 
 -14   2   8      202.08      189.81    133.89 o 
 -12   2   8     8653.48     8929.77    326.12 o 
 -10   2   8     8038.45     8191.86    359.35 o 
  -8   2   8    17661.79    18682.12    272.88 o 
  -6   2   8    17435.87    18332.09    415.73 o 
  -4   2   8    18870.35    20063.59    584.74 o 
  -2   2   8    83786.52    89216.73   2078.76 o 
   0   2   8    11999.33    12311.10    466.64 o 
   2   2   8    13968.59    13770.44    310.10 o 
   4   2   8     5741.48     5353.46    193.28 o 
   6   2   8     7855.28     7517.37    236.12 o 
   8   2   8    13294.19    13597.89    302.31 o 
  10   2   8    13913.06    14466.65    366.64 o 
  12   2   8      211.33      347.21    149.85 o 
  14   2   8     1134.83     1373.55    197.24 o 
  16   2   8     2349.22     2508.19    239.18 o 
  18   2   8      568.35      704.38    204.17 o 
  20   2   8      906.02      982.49    261.11 o 
  22   2   8     1082.98     1143.93    288.80 o 
  24   2   8     1137.70     1156.68    312.54 o 
 -33   3   8      749.44      650.81    439.05 o 
 -31   3   8        4.70       77.50    401.12 o 
 -29   3   8      908.10     1054.66    437.35 o 
 -27   3   8      181.99      256.76    329.89 o 
 -25   3   8     1133.70     1197.34    357.78 o 
 -23   3   8     3679.63     3258.80    349.94 o 
 -21   3   8     1716.19     1677.24    277.98 o 
 -19   3   8      493.09      525.32    214.89 o 
 -17   3   8      346.14      366.10    184.88 o 
 -15   3   8      744.11      413.79    176.36 o 
 -13   3   8       59.53      -72.66    108.80 o 
 -11   3   8       46.97       27.39     98.64 o 
  -9   3   8      872.16     1212.34    140.58 o 
  -7   3   8    13232.42    10957.05    330.44 o 
  -5   3   8     5855.79     5122.82    182.04 o 
  -3   3   8      487.04      355.38     90.41 o 
  -1   3   8       39.03       -1.89     81.59 o 
   1   3   8     3849.82     3912.51    178.28 o 
   3   3   8     3363.39     3540.47    181.50 o 
   5   3   8     4272.56     4275.17    207.76 o 
   7   3   8      436.13      491.02    131.12 o 
   9   3   8      653.41      633.46    174.35 o 
  11   3   8       46.11      132.65    165.48 o 
  13   3   8      174.16      219.37    159.08 o 
  15   3   8      283.86      281.21    171.63 o 
  17   3   8        3.48        0.19    188.54 o 
  19   3   8       11.80       24.07    216.25 o 
  21   3   8       39.83       30.69    230.41 o 
  23   3   8       70.61       43.50    265.35 o 
 -32   4   8       69.50       55.15    569.28 o 
 -30   4   8      124.39     -149.71    484.57 o 
 -28   4   8     2062.91     1865.42    648.07 o 
 -26   4   8      832.20      912.02    527.91 o 
 -24   4   8      257.85      482.58    328.00 o 
 -22   4   8      902.90      787.14    215.67 o 
 -20   4   8     3996.41     3647.83    295.90 o 
 -18   4   8     2230.11     2475.56    244.54 o 
 -16   4   8     3308.02     3228.54    252.19 o 
 -14   4   8     4447.79     4078.16    262.69 o 
 -12   4   8     3723.58     3714.31    278.67 o 
 -10   4   8     7787.64     7841.65    366.28 o 
  -8   4   8    28118.75    27755.28    696.01 o 
  -6   4   8    21640.74    21441.39    634.88 o 
  -4   4   8    15243.33    14278.79    304.81 o 
  -2   4   8     9046.56     8477.01    253.89 o 
   0   4   8     8377.66     8400.47    258.56 o 
   2   4   8     3943.33     3915.53    208.41 o 
   4   4   8    17157.42    16363.19    532.22 o 
   6   4   8    10201.02    10253.32    311.48 o 
   8   4   8     1742.92     1566.72    204.90 o 
  10   4   8     3581.00     3839.46    284.82 o 
  12   4   8    25971.44    25650.75    644.83 o 
  14   4   8     3339.84     3539.54    359.10 o 
  16   4   8     1773.79     1920.09    317.56 o 
  18   4   8     1777.99     1729.55    324.34 o 
  20   4   8     1868.61     2023.52    358.41 o 
  22   4   8      687.94      697.60    284.66 o 
 -31   5   8     1288.81     1334.01    386.61 o 
 -29   5   8      660.81      758.47    341.73 o 
 -27   5   8     1445.76     1383.17    351.84 o 
 -25   5   8      391.63      539.10    281.79 o 
 -23   5   8     1585.67     1671.49    265.31 o 
 -21   5   8     2427.66     2203.11    271.53 o 
 -19   5   8     1064.95      962.95    223.96 o 
 -17   5   8      742.39      760.93    205.39 o 
 -15   5   8     2104.78     2387.78    301.49 o 
 -13   5   8     1586.84     1272.03    237.50 o 
 -11   5   8    14243.13    13667.43    492.32 o 
  -9   5   8    14098.57    13046.94    423.07 o 
  -7   5   8     2360.78     2122.45    211.12 o 
  -5   5   8     7883.14     7407.31    319.92 o 
  -3   5   8     2911.15     2912.35    229.32 o 
  -1   5   8     2702.79     2814.07    195.05 o 
   1   5   8     1082.77      863.33    157.99 o 
   3   5   8     2385.96     2228.52    197.61 o 
   5   5   8     1094.39     1177.00    191.64 o 
   7   5   8     3743.03     3986.50    284.12 o 
   9   5   8     2189.64     2626.16    323.19 o 
  11   5   8     2703.72     2682.38    408.92 o 
  13   5   8      155.81      196.58    221.29 o 
  15   5   8     1644.60     1525.69    303.05 o 
  17   5   8     1805.02     1766.86    318.40 o 
  19   5   8      958.21      925.93    294.75 o 
  21   5   8      998.47      693.68    390.10 o 
 -28   6   8      519.59      400.18    339.42 o 
 -26   6   8       39.12       57.16    293.90 o 
 -24   6   8     2846.99     3030.06    406.82 o 
 -22   6   8     3577.36     3365.34    481.72 o 
 -20   6   8     2065.12     2151.75    414.37 o 
 -18   6   8     2507.92     2493.29    344.06 o 
 -16   6   8     1877.92     1676.27    317.12 o 
 -14   6   8      161.28      227.99    229.67 o 
 -12   6   8     9333.56     8369.30    950.51 o 
 -10   6   8     6114.79     5772.54    403.21 o 
  -8   6   8       23.34      -88.85    158.83 o 
  -6   6   8     3258.66     3098.43    267.02 o 
  -4   6   8      459.19      357.11    174.75 o 
  -2   6   8      915.27      857.55    194.99 o 
   0   6   8     2504.57     2658.18    282.65 o 
   2   6   8     3177.97     3549.89    315.32 o 
   4   6   8     1437.28     1653.03    226.90 o 
   6   6   8     2130.88     2275.42    302.67 o 
   8   6   8       24.06      154.19    225.01 o 
  10   6   8     2928.17     3431.07    358.15 o 
  12   6   8       76.23      154.06    232.18 o 
  14   6   8        1.87       19.85    242.19 o 
  16   6   8     1330.74     1254.99    307.68 o 
  18   6   8      509.04      380.61    350.13 o 
  20   6   8      206.35       36.01    294.66 o 
 -27   7   8      476.24      573.87    450.51 o 
 -25   7   8      948.80      834.42    430.19 o 
 -23   7   8     1219.09     1184.89    442.28 o 
 -21   7   8     2081.99     1816.12    445.40 o 
 -19   7   8     4402.30     3939.30    489.58 o 
 -17   7   8     2162.25     2303.97    415.90 o 
 -15   7   8     5181.06     4818.38    500.73 o 
 -13   7   8     1115.53     1156.17    332.18 o 
 -11   7   8      164.31      233.95    278.93 o 
  -9   7   8     6260.97     6445.61    420.09 o 
  -7   7   8    20337.88    20789.77    646.73 o 
  -5   7   8       31.93      105.26    204.70 o 
  -3   7   8      946.80     1165.78    264.11 o 
  -1   7   8     4006.65     4082.87    351.86 o 
   1   7   8     2720.75     2833.55    315.85 o 
   3   7   8     3431.31     4067.45    443.26 o 
   5   7   8     4138.59     4305.65    476.73 o 
   7   7   8     2082.95     2059.59    387.74 o 
   9   7   8      693.89      889.55    344.41 o 
  11   7   8     1485.08     1629.63    389.22 o 
  13   7   8     1403.36     1602.91    407.68 o 
  15   7   8     1943.08     2179.26    483.54 o 
  17   7   8      120.91      216.68    588.97 o 
 -24   8   8        0.63      -18.11    420.58 o 
 -22   8   8       21.12     -111.39    389.74 o 
 -20   8   8       19.29       42.72    341.62 o 
 -18   8   8      402.59      388.41    363.36 o 
 -16   8   8       41.45       67.78    329.31 o 
 -14   8   8      229.47      269.55    325.92 o 
 -12   8   8       19.77       66.14    300.49 o 
 -10   8   8       89.13      -36.74    232.34 o 
  -8   8   8       11.01     -105.66    215.35 o 
  -6   8   8     3361.72     3469.86    362.12 o 
  -4   8   8      390.42      515.18    248.99 o 
  -2   8   8        0.76       -0.39    226.27 o 
   0   8   8      331.96      421.59    298.64 o 
   2   8   8      603.25      450.27    302.26 o 
   4   8   8      213.12      266.23    305.60 o 
   6   8   8     1240.73     1406.00    378.71 o 
   8   8   8      152.76        2.34    333.40 o 
  10   8   8       13.61      -13.63    342.78 o 
  12   8   8      373.47      453.25    393.92 o 
  14   8   8      112.23      305.32    608.67 o 
 -21   9   8      605.19      851.06    479.52 o 
 -19   9   8      783.21      579.67    454.69 o 
 -17   9   8      788.51      774.03    426.21 o 
 -15   9   8      665.19      883.05    416.36 o 
 -13   9   8     1190.49     1390.38    432.66 o 
 -11   9   8     1152.15     1193.57    325.26 o 
  -9   9   8     1285.83     1308.87    332.11 o 
  -7   9   8      489.35      389.73    270.41 o 
  -5   9   8     3136.01     3119.85    481.59 o 
  -3   9   8     5057.76     5570.87    707.16 o 
  -1   9   8     2305.18     2585.56    473.20 o 
   1   9   8     1225.63     1301.17    397.68 o 
   3   9   8     1115.76     1178.79    402.58 o 
   5   9   8      297.57      530.84    375.33 o 
   7   9   8     2585.90     2386.88    482.09 o 
   9   9   8     3538.13     3586.41    537.29 o 
  11   9   8     1310.54     1660.55    718.98 o 
 -16  10   8       10.74      231.71    414.36 o 
 -14  10   8      142.83      198.05    406.29 o 
 -12  10   8       85.81       26.41    316.43 o 
 -10  10   8      117.80      130.69    354.16 o 
  -8  10   8        0.46       16.66    319.31 o 
  -6  10   8       70.31      260.61    349.76 o 
  -4  10   8        5.01      -76.94    365.84 o 
  -2  10   8      186.70      159.06    372.54 o 
   0  10   8        3.23     -239.98    345.50 o 
   2  10   8       73.56      183.65    355.76 o 
   4  10   8       74.20      133.19    382.77 o 
   6  10   8      104.28       27.11    377.44 o 
 -33   1   9     1224.99     1047.74    451.14 o 
 -31   1   9      235.55      259.17    382.11 o 
 -29   1   9     3531.34     4010.49    528.50 o 
 -27   1   9     2162.58     2254.27    422.44 o 
 -25   1   9     1305.47     1474.88    354.98 o 
 -23   1   9     4010.86     4193.10    284.41 o 
 -21   1   9     4855.05     4630.03    285.16 o 
 -19   1   9     7370.93     7291.34    313.70 o 
 -17   1   9    13087.99    12862.50    373.29 o 
 -15   1   9     7159.83     6305.35    279.78 o 
 -13   1   9     4582.12     3968.21    218.35 o 
 -11   1   9    25991.05    23952.25    518.53 o 
  -9   1   9     3730.85     3138.37    141.37 o 
  -7   1   9     2693.67     2360.77    122.16 o 
  -5   1   9    40427.05    38080.41    657.36 o 
  -3   1   9    38004.09    39689.67    672.98 o 
  -1   1   9    12946.72    13899.79    358.24 o 
   1   1   9    14223.68    15638.52    390.08 o 
   3   1   9    13327.53    14302.55    366.81 o 
   5   1   9     5117.73     5560.36    185.51 o 
   7   1   9    15687.21    16013.19    420.20 o 
   9   1   9     8565.48     8608.23    286.32 o 
  11   1   9     8157.54     8368.24    305.40 o 
  13   1   9     3548.94     3747.28    255.67 o 
  15   1   9     1352.09     1425.69    268.38 o 
  17   1   9     2969.60     2682.36    423.40 o 
  19   1   9     2327.12     1805.13    411.55 o 
  21   1   9     2183.48     2489.85    481.88 o 
  23   1   9     1749.07     1611.58    468.44 o 
 -34   2   9       13.75      -33.86    404.46 o 
 -32   2   9      605.98      437.73    405.26 o 
 -30   2   9       39.86      228.65    370.95 o 
 -28   2   9      853.76      763.33    374.61 o 
 -26   2   9      490.92      469.20    316.47 o 
 -24   2   9       37.06      -24.65    211.93 o 
 -22   2   9     1901.70     1952.12    228.96 o 
 -20   2   9      398.24      434.36    193.72 o 
 -18   2   9        1.03       32.59    169.12 o 
 -16   2   9       35.78      106.24    153.04 o 
 -14   2   9      815.21      848.50    163.19 o 
 -12   2   9     6954.24     6824.18    240.59 o 
 -10   2   9     5604.37     6079.33    231.01 o 
  -8   2   9      715.93      930.38     87.56 o 
  -6   2   9       84.64       26.77     68.85 o 
  -4   2   9      857.69      955.55    122.52 o 
  -2   2   9    16061.61    17908.49    355.23 o 
   0   2   9     2438.95     2671.34    177.12 o 
   2   2   9     7316.66     7489.40    207.79 o 
   4   2   9     2393.38     2533.01    156.34 o 
   6   2   9     2544.07     2631.67    169.64 o 
   8   2   9     1681.86     1811.60    196.18 o 
  10   2   9     6914.95     6927.40    347.32 o 
  12   2   9       16.44       60.70    149.35 o 
  14   2   9      316.41      329.36    188.07 o 
  16   2   9      769.89      915.76    226.82 o 
  18   2   9      128.96      106.89    215.83 o 
  20   2   9      174.00      161.60    233.27 o 
  22   2   9      293.78      256.34    261.05 o 
  24   2   9       19.79       50.76    367.98 o 
 -33   3   9     1302.77     1471.14    501.36 o 
 -31   3   9      822.45      894.23    440.12 o 
 -29   3   9      342.08      206.87    372.54 o 
 -27   3   9     2376.54     2536.20    468.62 o 
 -25   3   9      750.87      647.01    270.68 o 
 -23   3   9     4907.34     4516.94    422.93 o 
 -21   3   9     1845.26     1921.41    285.21 o 
 -19   3   9     1481.60     1436.07    250.56 o 
 -17   3   9     2615.64     2663.78    268.73 o 
 -15   3   9    10675.56    10922.14    421.80 o 
 -13   3   9     1016.65      768.46    142.22 o 
 -11   3   9    14124.82    13197.53    390.44 o 
  -9   3   9     2075.29     1757.52    126.45 o 
  -7   3   9     5523.66     5250.34    187.95 o 
  -5   3   9    17348.09    16056.02    286.85 o 
  -3   3   9     6823.11     5970.58    196.84 o 
  -1   3   9    12421.95    12466.42    358.36 o 
   1   3   9    13474.05    12951.32    277.24 o 
   3   3   9     1925.75     1752.46    148.67 o 
   5   3   9     1981.76     1953.56    166.97 o 
   7   3   9     4373.50     4234.15    234.48 o 
   9   3   9     5486.06     5271.31    358.56 o 
  11   3   9    19271.06    18848.69   1276.22 o 
  13   3   9     6281.68     5976.83    413.12 o 
  15   3   9     5955.52     6222.14    373.24 o 
  17   3   9     2333.21     2563.04    298.40 o 
  19   3   9     1067.97     1223.82    271.52 o 
  21   3   9      988.05     1150.65    293.46 o 
  23   3   9     1058.07     1219.41    308.33 o 
 -32   4   9      183.01      277.74    628.37 o 
 -30   4   9      528.69      275.77    563.37 o 
 -28   4   9      499.40      535.43    376.04 o 
 -26   4   9      350.67      395.93    522.00 o 
 -24   4   9     2407.78     2283.44    414.17 o 
 -22   4   9     1664.92     1627.77    249.00 o 
 -20   4   9      976.48      985.77    222.13 o 
 -18   4   9     1192.09     1298.16    220.78 o 
 -16   4   9     2902.74     3039.12    251.36 o 
 -14   4   9     1050.63     1125.68    180.33 o 
 -12   4   9     1605.00     2099.01    239.04 o 
 -10   4   9     5171.32     5806.93    325.26 o 
  -8   4   9     7265.48     7667.01    364.35 o 
  -6   4   9     2033.25     2304.81    162.23 o 
  -4   4   9      492.53      509.59    117.95 o 
  -2   4   9      387.87      408.14    114.13 o 
   0   4   9      565.87      462.01    124.48 o 
   2   4   9     2996.89     2654.41    186.88 o 
   4   4   9      320.75      415.13    138.93 o 
   6   4   9      115.57       72.63    157.79 o 
   8   4   9     4847.69     5050.85    369.42 o 
  10   4   9       49.97      199.27    217.56 o 
  12   4   9      418.68      421.45    222.03 o 
  14   4   9     3903.73     4063.98    552.91 o 
  16   4   9     2785.41     3463.14    526.93 o 
  18   4   9      417.40      450.50    279.26 o 
  20   4   9      445.41      523.03    310.45 o 
  22   4   9      189.51      156.73    291.76 o 
 -31   5   9      561.31      608.32    373.84 o 
 -29   5   9      423.38      473.77    325.98 o 
 -27   5   9      933.14      932.46    338.27 o 
 -25   5   9      825.36      660.49    255.99 o 
 -23   5   9      420.52      431.05    224.05 o 
 -21   5   9     1493.77     1759.66    278.52 o 
 -19   5   9     4777.54     4776.27    322.88 o 
 -17   5   9     1136.96      939.70    252.47 o 
 -15   5   9     3212.77     3662.68    326.93 o 
 -13   5   9     1786.68     2127.48    277.92 o 
 -11   5   9      952.36     1055.94    194.18 o 
  -9   5   9     1696.11     1626.33    208.71 o 
  -7   5   9    14432.37    14185.27    480.50 o 
  -5   5   9     8443.44     8262.44    328.78 o 
  -3   5   9     2430.82     2321.45    187.54 o 
  -1   5   9     1580.52     1670.79    175.11 o 
   1   5   9     2105.95     2194.15    197.71 o 
   3   5   9     7597.73     7925.54    444.67 o 
   5   5   9     4325.32     4533.27    303.17 o 
   7   5   9     3827.62     3668.95    341.48 o 
   9   5   9      789.80      935.56    260.16 o 
  11   5   9      509.39      620.36    249.32 o 
  13   5   9      554.10      662.91    266.58 o 
  15   5   9     1566.34     1461.68    331.49 o 
  17   5   9     1071.49     1058.89    312.86 o 
  19   5   9      440.18      676.97    296.18 o 
  21   5   9       93.80     -102.57    318.97 o 
 -30   6   9      111.19      136.81    341.43 o 
 -28   6   9      843.83      684.94    348.96 o 
 -26   6   9      490.39      584.68    319.68 o 
 -24   6   9      443.51      270.95    280.13 o 
 -22   6   9      515.67      282.50    292.96 o 
 -20   6   9     3500.13     3402.81    380.05 o 
 -18   6   9     1359.38     1348.75    284.12 o 
 -16   6   9     1456.17     1352.92    284.98 o 
 -14   6   9     2611.28     2287.31    307.51 o 
 -12   6   9     2869.47     2903.22    386.36 o 
 -10   6   9     2029.81     2551.72    261.04 o 
  -8   6   9     7169.65     7211.79    352.50 o 
  -6   6   9     5819.34     6028.14    328.77 o 
  -4   6   9     4853.68     4958.36    470.26 o 
  -2   6   9     2304.73     2519.14    242.91 o 
   0   6   9     2164.18     2176.54    300.81 o 
   2   6   9     2489.56     2897.99    406.81 o 
   4   6   9     2824.53     3011.97    325.60 o 
   6   6   9     3208.24     3560.65    351.59 o 
   8   6   9     1551.30     1677.65    298.87 o 
  10   6   9      133.74      340.50    246.27 o 
  12   6   9     3187.43     3244.73    381.10 o 
  14   6   9     1128.46     1422.27    334.41 o 
  16   6   9      370.04      328.99    274.36 o 
  18   6   9      453.82      466.18    286.72 o 
 -27   7   9       51.05      -21.62    418.06 o 
 -25   7   9      561.31      645.11    424.11 o 
 -23   7   9     1022.05      971.12    404.71 o 
 -21   7   9      533.66      468.82    350.19 o 
 -19   7   9      275.57      479.76    340.83 o 
 -17   7   9      595.06      828.57    343.97 o 
 -15   7   9      354.01      514.95    318.09 o 
 -13   7   9      750.48      778.47    319.26 o 
 -11   7   9      494.11      429.82    226.76 o 
  -9   7   9     1943.88     1988.64    291.21 o 
  -7   7   9      689.49      767.59    242.49 o 
  -5   7   9       52.54       64.38    201.57 o 
  -3   7   9       52.35       65.82    266.40 o 
  -1   7   9     1259.02     1452.79    344.01 o 
   1   7   9     1063.47     1113.35    328.04 o 
   3   7   9      991.09      820.58    323.57 o 
   5   7   9      519.33      729.90    327.22 o 
   7   7   9      705.55      624.88    324.22 o 
   9   7   9       25.77       39.31    301.75 o 
  11   7   9       24.79      -26.52    318.27 o 
  13   7   9       30.44       21.44    343.09 o 
  15   7   9       67.96       28.37    378.05 o 
  17   7   9      335.00      403.81    655.95 o 
 -24   8   9      305.39      142.50    398.75 o 
 -22   8   9     1347.22     1214.99    456.35 o 
 -20   8   9      524.90      638.06    413.50 o 
 -18   8   9     1281.56     1727.37    456.40 o 
 -16   8   9     2736.02     2764.23    470.02 o 
 -14   8   9      215.05      384.57    347.54 o 
 -12   8   9       37.51       15.59    242.02 o 
 -10   8   9     1255.33     1201.98    287.47 o 
  -8   8   9        8.55     -164.92    262.85 o 
  -6   8   9     3983.66     4513.60   1013.47 o 
  -4   8   9     2116.77     2265.06    412.83 o 
  -2   8   9     3124.30     2940.28    444.46 o 
   0   8   9     2144.39     2303.35    413.51 o 
   2   8   9     1392.37     1716.46    399.72 o 
   4   8   9      990.46     1241.83    382.73 o 
   6   8   9     2922.92     2827.56    471.30 o 
   8   8   9      549.87      743.73    392.95 o 
  10   8   9     1736.18     1671.26    448.02 o 
  12   8   9     1197.48     1034.55    437.25 o 
  14   8   9      627.62     1053.85    685.50 o 
 -21   9   9       25.91      -47.20    422.24 o 
 -19   9   9       25.53      -66.34    405.98 o 
 -17   9   9       16.05      -25.76    372.91 o 
 -15   9   9        0.12     -134.28    370.21 o 
 -13   9   9       51.89      -30.62    283.99 o 
 -11   9   9     1314.49     1399.13    421.22 o 
  -9   9   9      125.23       74.97    310.82 o 
  -7   9   9      207.24       82.57    328.76 o 
  -5   9   9       75.39      133.74    330.36 o 
  -3   9   9      208.43      108.53    349.81 o 
  -1   9   9      125.13       56.21    336.92 o 
   1   9   9        1.88      192.80    359.47 o 
   3   9   9        4.32      142.29    337.41 o 
   5   9   9       48.06      148.31    369.37 o 
   7   9   9        5.99      134.87    384.24 o 
   9   9   9       48.88       -8.96    370.43 o 
  11   9   9      513.08      587.01    622.46 o 
 -16  10   9      483.60      650.09    416.44 o 
 -14  10   9      619.63      558.27    428.67 o 
 -12  10   9      729.28      705.24    382.51 o 
 -10  10   9      843.44      938.36    413.70 o 
  -8  10   9      281.95      415.33    383.59 o 
  -6  10   9      775.63      992.22    439.97 o 
  -4  10   9      660.19      901.24    411.71 o 
  -2  10   9     1474.04     1601.95    472.62 o 
   0  10   9      360.55      487.07    403.12 o 
   2  10   9      669.26      700.48    422.65 o 
   4  10   9      101.85       62.46    388.13 o 
 -34   0  10      648.91     1105.07    697.31 o 
 -32   0  10     1892.76     1485.24    681.56 o 
 -30   0  10     3237.76     3825.38    744.59 o 
 -28   0  10     9929.28    10792.62   1028.24 o 
 -26   0  10     6955.25     6839.20    835.20 o 
 -24   0  10     2493.89     2504.34    352.99 o 
 -22   0  10     9773.86    10329.62    558.08 o 
 -20   0  10    14042.76    15551.45    622.93 o 
 -18   0  10     4007.98     4568.50    365.68 o 
 -16   0  10    16373.03    16479.98   1095.61 o 
 -14   0  10    42303.77    45129.12   2452.23 o 
 -12   0  10    14906.22    17784.42    966.43 o 
 -10   0  10     1964.19     2497.90    179.22 o 
  -8   0  10    17277.08    19297.79    840.25 o 
  -6   0  10    41031.52    45035.84   1260.68 o 
  -4   0  10     8482.76     8835.35    242.17 o 
  -2   0  10    25299.22    26600.41   1613.28 o 
   0   0  10    32283.81    33751.24   1510.85 o 
   2   0  10    23124.37    24059.38   1407.43 o 
   4   0  10     6227.75     6712.79    265.29 o 
   6   0  10     3057.01     3233.15    198.72 o 
   8   0  10     3702.67     3746.59    543.67 o 
  10   0  10    11968.35    12242.94    559.79 o 
  12   0  10     8441.94     8110.25    514.35 o 
  14   0  10     2156.17     2097.85    522.00 o 
  16   0  10      877.67      606.70    457.00 o 
  18   0  10     2678.92     2145.13    592.91 o 
  20   0  10     2415.16     1865.42    604.73 o 
  22   0  10     2331.38     2001.33    652.01 o 
 -35   1  10       35.08      -64.05    412.10 o 
 -33   1  10       15.76       22.15    374.19 o 
 -31   1  10       43.01      313.83    387.03 o 
 -29   1  10     2801.11     2714.10    463.54 o 
 -27   1  10        2.55      -47.24    293.18 o 
 -25   1  10      275.77      203.94    219.53 o 
 -23   1  10        7.44      101.92    167.91 o 
 -21   1  10      696.33      754.80    181.06 o 
 -19   1  10     1334.58     1557.12    194.48 o 
 -17   1  10     1269.83     1518.05    207.27 o 
 -15   1  10     2054.34     2236.97    148.22 o 
 -13   1  10      607.30      628.47    102.05 o 
 -11   1  10      441.22      514.68     95.28 o 
  -9   1  10      121.58      110.30     76.30 o 
  -7   1  10     2337.24     2640.27    128.91 o 
  -5   1  10     4498.49     4154.44    185.14 o 
  -3   1  10    16733.63    17236.14    363.43 o 
  -1   1  10     1028.80     1151.62    126.10 o 
   1   1  10      444.64      482.29     83.70 o 
   3   1  10     5095.57     5616.23    196.77 o 
   5   1  10      203.75      205.86    105.17 o 
   7   1  10        2.18      -14.88     99.46 o 
   9   1  10     3798.57     4086.90    268.29 o 
  11   1  10     1055.40      974.82    201.04 o 
  13   1  10     1234.71     1611.79    277.54 o 
  15   1  10       71.79      124.20    178.11 o 
  17   1  10      810.84      685.29    331.93 o 
  19   1  10      536.65      667.97    360.35 o 
  21   1  10      138.80      175.25    331.57 o 
  23   1  10       16.77      -94.42    341.24 o 
 -34   2  10      417.11       78.19    419.29 o 
 -32   2  10     2279.22     2126.60    509.02 o 
 -30   2  10     1650.37     1456.23    451.41 o 
 -28   2  10     2086.12     1865.00    433.08 o 
 -26   2  10      359.12      425.69    303.65 o 
 -24   2  10     2719.06     2785.22    334.73 o 
 -22   2  10     2848.22     3004.85    260.95 o 
 -20   2  10     1997.27     2080.02    262.69 o 
 -18   2  10     7648.65     7964.38    394.94 o 
 -16   2  10    13539.75    14131.41    456.07 o 
 -14   2  10     2943.07     2912.95    243.38 o 
 -12   2  10     1376.07     1599.15    133.39 o 
 -10   2  10    16219.96    17228.57    346.35 o 
  -8   2  10     1379.93     1329.39     98.59 o 
  -6   2  10    12209.23    12361.99    447.23 o 
  -4   2  10     9625.66     9977.52    407.43 o 
  -2   2  10     3538.62     3755.18    204.70 o 
   0   2  10     8263.46     8103.36    273.37 o 
   2   2  10    14262.43    14663.27    471.13 o 
   4   2  10      185.46      265.14    126.72 o 
   6   2  10     5207.67     5244.87    270.11 o 
   8   2  10     9252.27     8911.22    603.99 o 
  10   2  10     3468.08     3890.63    286.65 o 
  12   2  10     2832.87     3188.25    276.07 o 
  14   2  10     1401.25     1605.98    240.58 o 
  16   2  10     5191.53     5220.28    406.78 o 
  18   2  10     1586.15     1666.68    281.25 o 
  20   2  10      920.92      983.14    390.33 o 
  22   2  10      765.89      813.26    407.70 o 
 -33   3  10     1138.28     1103.37    466.75 o 
 -31   3  10        5.74      -22.84    357.94 o 
 -29   3  10       76.08      102.46    338.54 o 
 -27   3  10      885.52      586.41    360.72 o 
 -25   3  10       14.87      116.75    230.77 o 
 -23   3  10     1786.10     1735.51    297.78 o 
 -21   3  10     1822.28     1684.63    279.50 o 
 -19   3  10      797.99      621.43    219.80 o 
 -17   3  10     2984.82     2984.10    286.38 o 
 -15   3  10      794.64      650.43    242.98 o 
 -13   3  10     2368.13     2684.38    179.63 o 
 -11   3  10     2102.16     1871.67    153.22 o 
  -9   3  10     4058.69     3492.35    170.11 o 
  -7   3  10      381.82      271.47     96.43 o 
  -5   3  10      117.20       66.43     86.07 o 
  -3   3  10      884.23     1067.93    115.22 o 
  -1   3  10     3557.37     3627.46    224.17 o 
   1   3  10     5595.27     6003.73    267.89 o 
   3   3  10     2544.52     3059.79    224.73 o 
   5   3  10     2079.21     2207.02    208.53 o 
   7   3  10     3690.17     4134.98    325.88 o 
   9   3  10     1193.57     1198.73    258.38 o 
  11   3  10     1413.74     1434.88    272.34 o 
  13   3  10     2493.56     2316.33    312.92 o 
  15   3  10      646.43      547.03    251.27 o 
  17   3  10      222.56      313.03    224.60 o 
  19   3  10      117.62       82.44    235.44 o 
  21   3  10       33.53       10.71    323.15 o 
 -32   4  10      825.78      551.55    622.46 o 
 -30   4  10      225.99      301.61    399.52 o 
 -28   4  10      993.04      994.05    403.35 o 
 -26   4  10     1425.91     1037.28    389.82 o 
 -24   4  10      935.28      742.12    335.83 o 
 -22   4  10      409.29      588.15    204.77 o 
 -20   4  10     1361.60     1600.24    243.63 o 
 -18   4  10     2738.42     2675.33    257.35 o 
 -16   4  10     2290.49     1969.45    222.30 o 
 -14   4  10     3502.36     3713.86    249.34 o 
 -12   4  10     8380.36     8208.06    364.26 o 
 -10   4  10     1503.36     1384.33    178.03 o 
  -8   4  10     2247.29     2251.31    163.78 o 
  -6   4  10     5865.76     5771.04    227.45 o 
  -4   4  10    13238.81    12814.18    355.32 o 
  -2   4  10     2030.76     1902.63    200.51 o 
   0   4  10     1956.25     2077.34    204.03 o 
   2   4  10     1192.03     1269.78    190.46 o 
   4   4  10     2185.91     2232.62    225.66 o 
   6   4  10     1640.57     1711.19    266.63 o 
   8   4  10     4352.33     4970.79    380.74 o 
  10   4  10       15.02       61.76    206.73 o 
  12   4  10     6290.98     6530.72    540.45 o 
  14   4  10     4938.05     5034.65    845.43 o 
  16   4  10     1654.77     1568.19    381.13 o 
  18   4  10     1732.79     1382.05    326.95 o 
  20   4  10     1187.49     1201.89    337.80 o 
 -31   5  10     1073.26      788.15    363.81 o 
 -29   5  10      525.68      541.70    336.13 o 
 -27   5  10      151.69      142.23    287.06 o 
 -25   5  10      153.12      113.29    236.61 o 
 -23   5  10     1398.31     1368.73    268.35 o 
 -21   5  10     1111.33      996.04    239.00 o 
 -19   5  10     1579.14     1393.44    235.39 o 
 -17   5  10     1802.31     1767.36    285.76 o 
 -15   5  10     1442.22     1184.42    252.73 o 
 -13   5  10     4406.24     4323.92    305.93 o 
 -11   5  10    21760.53    20014.21    777.33 o 
  -9   5  10     7622.20     7421.16    336.35 o 
  -7   5  10     3169.81     3184.82    242.08 o 
  -5   5  10     4960.24     4792.82    283.84 o 
  -3   5  10     1936.98     2151.37    221.05 o 
  -1   5  10      589.52      576.28    184.34 o 
   1   5  10     2983.32     3092.78    263.63 o 
   3   5  10      672.55      679.84    199.98 o 
   5   5  10     1158.34     1226.73    226.76 o 
   7   5  10      384.99      575.79    232.53 o 
   9   5  10      204.61      309.74    238.88 o 
  11   5  10      458.06      420.33    244.54 o 
  13   5  10     1369.27     1470.78    308.59 o 
  15   5  10     1091.36      815.61    295.70 o 
  17   5  10      941.35      825.01    306.69 o 
  19   5  10     1100.55      864.75    314.72 o 
 -28   6  10      945.04      747.66    363.42 o 
 -26   6  10      865.22      880.45    339.10 o 
 -24   6  10      649.50      643.10    330.21 o 
 -22   6  10     2588.87     2215.01    367.98 o 
 -20   6  10     1050.60     1042.87    296.73 o 
 -18   6  10      208.79      294.91    243.41 o 
 -16   6  10     1121.07     1317.12    287.20 o 
 -14   6  10        4.10       97.12    223.73 o 
 -12   6  10        9.18       67.05    179.23 o 
 -10   6  10     4698.18     4149.04    357.96 o 
  -8   6  10     1203.52     1048.09    220.68 o 
  -6   6  10      176.79       88.04    208.84 o 
  -4   6  10       42.91       29.92    210.60 o 
  -2   6  10      625.58      702.06    250.21 o 
   0   6  10     2850.14     2500.87    267.35 o 
   2   6  10     1835.98     2024.17    251.55 o 
   4   6  10      159.72      266.47    230.66 o 
   6   6  10     4214.88     4670.29    397.12 o 
   8   6  10      156.66       70.96    225.90 o 
  10   6  10      182.08      270.65    258.13 o 
  12   6  10      263.03      413.61    282.74 o 
  14   6  10       20.95      125.18    276.22 o 
  16   6  10      300.06      243.64    281.22 o 
  18   6  10       26.17      -92.28    285.96 o 
 -27   7  10     1022.75      994.36    549.58 o 
 -25   7  10     1028.05      973.03    450.63 o 
 -23   7  10      818.87      802.12    419.19 o 
 -21   7  10        2.80       59.78    334.80 o 
 -19   7  10     1245.31     1304.40    389.22 o 
 -17   7  10     1124.67      917.60    299.63 o 
 -15   7  10     2707.42     2346.85    390.19 o 
 -13   7  10       14.81      100.69    207.13 o 
 -11   7  10      212.83      133.14    195.66 o 
  -9   7  10      882.42      501.69    259.32 o 
  -7   7  10      194.67       82.22    235.86 o 
  -5   7  10     1495.75     1348.73    292.14 o 
  -3   7  10     1266.38     1176.54    336.12 o 
  -1   7  10     2360.72     2537.43    409.05 o 
   1   7  10      711.12      771.86    305.82 o 
   3   7  10     1095.72     1132.84    342.61 o 
   5   7  10     1431.40     1605.47    369.37 o 
   7   7  10     3749.39     3788.98    484.57 o 
   9   7  10      247.60      252.40    274.39 o 
  11   7  10      797.48      901.19    312.12 o 
  13   7  10      552.83      687.65    313.96 o 
  15   7  10      753.22      745.61    328.01 o 
 -24   8  10       10.41      161.00    417.93 o 
 -22   8  10      306.81      236.10    399.75 o 
 -20   8  10      162.68      175.46    387.09 o 
 -18   8  10       41.57       50.03    331.42 o 
 -16   8  10      352.57      630.91    378.30 o 
 -14   8  10      651.07      723.82    361.23 o 
 -12   8  10      399.81      280.47    302.90 o 
 -10   8  10     1467.89     1066.21    352.28 o 
  -8   8  10     2643.20     2170.23    401.01 o 
  -6   8  10     1414.55     1395.18    384.09 o 
  -4   8  10      250.41      392.59    327.83 o 
  -2   8  10       22.10      -52.02    311.11 o 
   0   8  10        3.26       61.17    292.64 o 
   2   8  10      382.98      481.11    341.20 o 
   4   8  10     1076.85     1046.97    383.57 o 
   6   8  10      145.91      259.87    351.70 o 
   8   8  10       26.58       -1.11    342.92 o 
  10   8  10        1.50      210.17    390.16 o 
  12   8  10      140.82      -15.51    379.98 o 
 -21   9  10      760.41      919.90    642.16 o 
 -19   9  10      683.62      571.25    610.64 o 
 -17   9  10      912.05     1036.12    663.83 o 
 -15   9  10      243.94      263.73    374.77 o 
 -13   9  10     1124.09      693.31    406.77 o 
 -11   9  10      542.54      486.27    335.82 o 
  -9   9  10     1722.19     1436.53    411.41 o 
  -7   9  10      503.57      636.83    367.93 o 
  -5   9  10      655.99      742.85    392.67 o 
  -3   9  10     1579.17     1651.96    444.77 o 
  -1   9  10     1270.39     1535.35    439.41 o 
   1   9  10      710.22     1033.77    418.81 o 
   3   9  10     1358.64     1257.41    427.13 o 
   5   9  10       13.86      108.34    369.11 o 
   7   9  10      190.40      262.03    408.64 o 
   9   9  10      902.61      891.34    444.32 o 
 -14  10  10       41.42     -160.57    295.81 o 
 -12  10  10       45.38       54.51    334.77 o 
 -10  10  10       97.56      168.51    341.36 o 
  -8  10  10        0.21      -99.59    333.71 o 
  -6  10  10       22.66      -16.19    352.52 o 
  -4  10  10        1.44      132.17    377.32 o 
  -2  10  10       14.97      -27.56    361.59 o 
   0  10  10        6.88       97.92    406.38 o 
   2  10  10       36.67        9.18    361.63 o 
 -35   1  11      494.91      433.67    449.07 o 
 -33   1  11     1379.96     1161.63    482.45 o 
 -31   1  11      699.83     1183.14    430.39 o 
 -29   1  11     3415.41     3724.79    515.22 o 
 -27   1  11     8344.28     8364.19    631.96 o 
 -25   1  11     5007.88     5100.96    393.00 o 
 -23   1  11     4113.31     4196.57    293.15 o 
 -21   1  11     3397.06     3559.53    263.38 o 
 -19   1  11     4575.20     4685.24    285.89 o 
 -17   1  11    12537.25    11976.62    428.79 o 
 -15   1  11    23101.10    22949.00    726.21 o 
 -13   1  11    11002.02    10714.84    497.47 o 
 -11   1  11     5602.18     5018.29    186.88 o 
  -9   1  11    15921.74    15683.83    430.81 o 
  -7   1  11     5506.86     5082.49    156.88 o 
  -5   1  11    12112.63    12015.96    331.78 o 
  -3   1  11     7442.69     7621.97    261.29 o 
  -1   1  11    15353.28    15775.68    409.54 o 
   1   1  11     6701.75     7221.34    276.93 o 
   3   1  11     4334.94     4710.81    237.41 o 
   5   1  11     3343.60     3434.25    224.74 o 
   7   1  11     8559.97     9459.30    441.13 o 
   9   1  11       40.94       -2.65    155.93 o 
  11   1  11     1231.40      968.02    316.69 o 
  13   1  11     2736.54     2518.90    403.90 o 
  15   1  11      337.41      636.76    309.80 o 
  17   1  11     1314.96     1410.88    386.31 o 
  19   1  11     1503.26     1190.23    472.76 o 
  21   1  11      755.61      473.74    355.18 o 
 -34   2  11       60.22      275.82    435.30 o 
 -32   2  11      528.30      742.82    438.65 o 
 -30   2  11       44.87      194.66    362.14 o 
 -28   2  11      628.69      524.27    348.56 o 
 -26   2  11      997.81      833.16    273.99 o 
 -24   2  11      291.16      338.57    185.90 o 
 -22   2  11      736.39      847.97    199.31 o 
 -20   2  11     4151.86     4338.35    332.94 o 
 -18   2  11      208.78      189.22    184.22 o 
 -16   2  11      197.91       81.52    132.60 o 
 -14   2  11      118.90      105.70    122.09 o 
 -12   2  11      277.99      387.10    100.36 o 
 -10   2  11       38.68       -2.00     73.80 o 
  -8   2  11       21.75       62.42     84.10 o 
  -6   2  11     2111.19     2340.19    191.31 o 
  -4   2  11     2223.32     2887.36    190.32 o 
  -2   2  11      429.66      433.31    122.35 o 
   0   2  11     1457.25     1465.99    162.99 o 
   2   2  11     1388.47     1634.43    175.95 o 
   4   2  11     1919.42     2161.08    202.22 o 
   6   2  11       28.67      -17.43    168.31 o 
   8   2  11     4658.57     4294.48    339.55 o 
  10   2  11      271.10      354.48    213.60 o 
  12   2  11      707.41      828.54    209.16 o 
  14   2  11      524.42      451.62    304.48 o 
  16   2  11      428.52      403.56    307.13 o 
  18   2  11      238.63      172.46    315.58 o 
  20   2  11        5.22      -36.72    307.79 o 
 -33   3  11     1706.67     1428.19    512.76 o 
 -31   3  11     4385.29     4362.45    596.57 o 
 -29   3  11     1087.42     1240.26    416.46 o 
 -27   3  11     1626.96     1514.16    427.69 o 
 -25   3  11      162.96      314.84    256.46 o 
 -23   3  11     1909.41     1869.67    303.63 o 
 -21   3  11     2133.95     2574.97    316.89 o 
 -19   3  11     5290.31     5692.39    458.34 o 
 -17   3  11     3792.02     3637.28    297.98 o 
 -15   3  11     7081.07     7132.79    271.31 o 
 -13   3  11     1360.88     1309.96    150.53 o 
 -11   3  11    12050.84    11280.34    322.14 o 
  -9   3  11      311.79      169.95     99.62 o 
  -7   3  11     3617.70     3376.17    207.36 o 
  -5   3  11     9245.96     9584.78    455.48 o 
  -3   3  11      235.53      243.63    124.71 o 
  -1   3  11     3145.44     3642.52    230.22 o 
   1   3  11    12454.58    12910.03    377.72 o 
   3   3  11     1428.67     1521.05    193.44 o 
   5   3  11     1964.36     1983.40    251.56 o 
   7   3  11     8919.72     9696.51    464.05 o 
   9   3  11     4884.48     4935.30    384.58 o 
  11   3  11     3067.39     2875.93    328.15 o 
  13   3  11     3547.79     3504.31    418.79 o 
  15   3  11     2173.46     2013.39    322.93 o 
  17   3  11     1515.35     1336.53    388.93 o 
  19   3  11      619.59      751.32    363.90 o 
  21   3  11      822.19      646.10    394.22 o 
 -32   4  11      283.05      644.13    630.34 o 
 -30   4  11     1119.32      878.54    648.07 o 
 -28   4  11      469.23      750.50    565.34 o 
 -26   4  11      265.43      236.41    342.98 o 
 -24   4  11     1322.07     1175.92    251.29 o 
 -22   4  11      247.17      215.81    187.79 o 
 -20   4  11      208.49      198.38    181.19 o 
 -18   4  11     3080.57     3266.15    269.81 o 
 -16   4  11     1748.30     2048.90    225.66 o 
 -14   4  11     3388.29     3669.53    259.37 o 
 -12   4  11     2768.40     2999.10    232.64 o 
 -10   4  11     2954.32     3101.22    240.75 o 
  -8   4  11     3676.64     4032.12    392.81 o 
  -6   4  11     1859.72     2005.42    196.57 o 
  -4   4  11      721.31      817.72    170.56 o 
  -2   4  11      231.03      202.32    147.87 o 
   0   4  11      220.68      220.89    153.76 o 
   2   4  11     1136.05      978.09    193.31 o 
   4   4  11     4194.76     4323.99    294.24 o 
   6   4  11     2968.71     2639.45    305.12 o 
   8   4  11     1302.69     1417.39    278.95 o 
  10   4  11       51.95       17.19    217.69 o 
  12   4  11      448.21      657.01    261.47 o 
  14   4  11       16.45       74.58    238.35 o 
  16   4  11      295.74      314.61    270.69 o 
  18   4  11      411.90      201.57    319.45 o 
  20   4  11      175.55      158.31    307.92 o 
 -31   5  11      487.54      440.78    357.96 o 
 -29   5  11      488.18      448.79    327.75 o 
 -27   5  11      917.43      702.62    285.11 o 
 -25   5  11     1647.91     1329.53    278.37 o 
 -23   5  11     4253.43     3794.51    401.22 o 
 -21   5  11     1931.17     1998.45    270.40 o 
 -19   5  11     1782.80     1524.59    241.81 o 
 -17   5  11      224.52      231.77    227.54 o 
 -15   5  11     4686.55     4548.63    320.17 o 
 -13   5  11     6890.74     6548.32    404.59 o 
 -11   5  11     4057.20     3958.56    278.31 o 
  -9   5  11     2249.29     2433.56    291.06 o 
  -7   5  11     1807.89     1772.82    271.07 o 
  -5   5  11     3508.24     3569.84    266.03 o 
  -3   5  11     3347.00     3617.12    270.22 o 
  -1   5  11     2402.22     2382.79    248.97 o 
   1   5  11     3310.07     3549.48    289.20 o 
   3   5  11     4097.76     4399.69    312.04 o 
   5   5  11      338.83      374.12    230.71 o 
   7   5  11      659.34      808.24    262.39 o 
   9   5  11     1237.36     1589.62    299.34 o 
  11   5  11      786.22      727.43    272.56 o 
  13   5  11      350.60      464.01    282.50 o 
  15   5  11      771.10      681.16    278.58 o 
  17   5  11     1241.57      815.90    320.99 o 
 -28   6  11      571.21      409.45    337.14 o 
 -26   6  11      792.86      851.02    304.23 o 
 -24   6  11     1355.75      973.58    349.13 o 
 -22   6  11     1503.96     1142.21    321.69 o 
 -20   6  11     1764.89     1712.87    331.45 o 
 -18   6  11     1778.88     1907.91    317.92 o 
 -16   6  11      535.89      494.61    256.92 o 
 -14   6  11     2400.69     2705.65    272.56 o 
 -12   6  11     7498.09     7404.57    561.78 o 
 -10   6  11     6242.12     6106.43    593.36 o 
  -8   6  11     1378.28     1503.89    330.79 o 
  -6   6  11     1740.99     1864.09    294.31 o 
  -4   6  11     1229.30     1278.98    270.28 o 
  -2   6  11     1844.56     2010.63    256.08 o 
   0   6  11     3147.89     3633.45    301.01 o 
   2   6  11     2970.75     2926.43    291.20 o 
   4   6  11     2149.22     2270.74    321.28 o 
   6   6  11      410.40      617.25    252.43 o 
   8   6  11     1323.19     1414.16    312.90 o 
  10   6  11      160.67      214.99    263.61 o 
  12   6  11      775.32      866.36    289.18 o 
  14   6  11      356.46      281.68    288.60 o 
  16   6  11      846.90      655.99    315.16 o 
 -27   7  11      146.99       98.23    411.58 o 
 -25   7  11      484.63      410.07    409.16 o 
 -23   7  11      192.53      460.37    372.67 o 
 -21   7  11      810.79      650.97    331.40 o 
 -19   7  11      286.43      281.46    298.56 o 
 -17   7  11      156.57      111.32    354.93 o 
 -15   7  11      261.95      248.20    278.76 o 
 -13   7  11      584.34      387.31    260.28 o 
 -11   7  11      193.24      359.89    255.10 o 
  -9   7  11     5201.84     4640.37    409.38 o 
  -7   7  11      486.99      323.67    254.18 o 
  -5   7  11      179.04       46.78    235.64 o 
  -3   7  11      223.75      160.41    231.40 o 
  -1   7  11      817.21      548.77    293.41 o 
   1   7  11       97.86      114.79    277.09 o 
   3   7  11     1879.16     1491.79    378.87 o 
   5   7  11      424.92      606.25    350.71 o 
   7   7  11      861.92      669.28    295.73 o 
   9   7  11       13.28       54.13    282.86 o 
  11   7  11       23.31      161.81    274.21 o 
  13   7  11      228.97      319.64    296.48 o 
 -24   8  11      526.03      362.45    596.85 o 
 -22   8  11      771.24      413.66    636.25 o 
 -20   8  11      632.91      628.37    579.13 o 
 -18   8  11     1041.65     1250.83    655.95 o 
 -16   8  11     2241.02     2429.32    481.55 o 
 -14   8  11      469.98      622.39    319.41 o 
 -12   8  11      430.63      278.98    303.90 o 
 -10   8  11     2336.25     1889.71    397.98 o 
  -8   8  11        3.16      -41.42    263.54 o 
  -6   8  11      936.43      947.20    367.26 o 
  -4   8  11     1745.95     2171.10    429.42 o 
  -2   8  11     1073.66     1136.59    397.10 o 
   0   8  11     1785.50     1804.52    426.72 o 
   2   8  11     1484.77     1725.28    416.14 o 
   4   8  11      162.58      136.91    341.24 o 
   6   8  11     1220.07     1324.52    436.67 o 
   8   8  11      719.66      888.53    414.29 o 
  10   8  11      351.08      293.15    394.33 o 
 -19   9  11       86.29     -103.44    406.30 o 
 -17   9  11       65.46     -160.45    367.03 o 
 -15   9  11       69.68       49.49    288.84 o 
 -13   9  11      199.99      105.90    275.91 o 
 -11   9  11       75.81      227.51    323.25 o 
  -9   9  11      166.25      119.40    343.56 o 
  -7   9  11       56.77      -74.70    297.52 o 
  -5   9  11      378.24      214.51    346.45 o 
  -3   9  11       18.23      -84.26    329.11 o 
  -1   9  11       44.18      -70.42    346.12 o 
   1   9  11        6.41      -38.56    340.08 o 
   3   9  11      194.88       43.58    360.75 o 
   5   9  11      137.01       17.94    372.59 o 
   7   9  11        3.99      -47.64    376.04 o 
 -12  10  11      360.32      149.66    329.42 o 
 -10  10  11      671.68      716.45    405.37 o 
  -8  10  11      460.95      425.56    392.96 o 
  -6  10  11     1147.42     1203.69    507.23 o 
  -4  10  11      666.46      987.69    435.78 o 
  -2  10  11     1013.92     1397.98    465.17 o 
   0  10  11      204.11      219.21    420.73 o 
 -34   0  12      314.26      382.14    585.04 o 
 -32   0  12     2649.42     2868.05    740.65 o 
 -30   0  12      605.08      793.84    547.61 o 
 -28   0  12     4481.95     4593.61    754.44 o 
 -26   0  12     4554.95     4745.64    468.43 o 
 -24   0  12     3450.07     3724.86    415.29 o 
 -22   0  12     2851.17     3187.98    468.82 o 
 -20   0  12     5656.77     5655.63    448.02 o 
 -18   0  12      231.76      399.65    222.74 o 
 -16   0  12     3024.88     3276.65    250.59 o 
 -14   0  12    16823.67    18487.71    852.67 o 
 -12   0  12     8595.48     9610.50    330.60 o 
 -10   0  12     6269.07     7063.93    280.07 o 
  -8   0  12    30139.49    33885.42   1550.42 o 
  -6   0  12    63480.23    73652.45   2204.70 o 
  -4   0  12    22121.29    22655.63   1092.26 o 
  -2   0  12    20043.23    18929.38    602.27 o 
   0   0  12    10157.12    10089.98    636.25 o 
   2   0  12     2482.10     2873.48    300.37 o 
   4   0  12    18697.77    20237.69    655.48 o 
   6   0  12    11703.45    12560.04    629.36 o 
   8   0  12      203.94     -133.95    323.05 o 
  10   0  12      769.39      805.65    419.57 o 
  12   0  12      144.15      437.30    393.96 o 
  14   0  12      351.16      421.54    417.60 o 
  16   0  12      936.84     1044.00    496.39 o 
  18   0  12     1868.01     1684.19    612.61 o 
  20   0  12     1063.77     1183.86    602.76 o 
 -33   1  12      834.93      863.68    453.25 o 
 -31   1  12       41.60      215.01    380.75 o 
 -29   1  12      435.15      529.48    366.92 o 
 -27   1  12      174.91      152.66    320.36 o 
 -25   1  12      178.22      174.58    188.32 o 
 -23   1  12       62.52       15.25    170.16 o 
 -21   1  12      460.72      457.63    176.41 o 
 -19   1  12      217.47      237.71    136.19 o 
 -17   1  12     1011.60     1148.80    155.51 o 
 -15   1  12     1149.91     1340.84    170.96 o 
 -13   1  12      160.70      117.44    101.00 o 
 -11   1  12      634.95      776.22    112.53 o 
  -9   1  12       33.50        7.93     81.49 o 
  -7   1  12     6223.92     6323.96    238.77 o 
  -5   1  12      878.93      913.39    131.95 o 
  -3   1  12      514.97      642.08    126.59 o 
  -1   1  12     1933.03     2086.56    171.74 o 
   1   1  12     1576.80     1845.97    179.15 o 
   3   1  12       29.21       44.23    149.82 o 
   5   1  12      974.18      900.54    205.41 o 
   7   1  12      503.72      387.20    254.34 o 
   9   1  12      312.95      462.09    283.72 o 
  11   1  12      401.81      308.57    268.06 o 
  13   1  12      290.16      195.17    274.13 o 
  15   1  12       11.31      -32.48    261.03 o 
  17   1  12      246.22       12.89    296.67 o 
  19   1  12      466.78      369.84    345.22 o 
  21   1  12       29.77       29.66    337.51 o 
 -34   2  12       25.07      -43.79    417.79 o 
 -32   2  12      446.69      565.45    426.68 o 
 -30   2  12     1828.27     2067.40    472.60 o 
 -28   2  12      916.79     1257.58    406.05 o 
 -26   2  12     3523.36     3281.34    360.52 o 
 -24   2  12     2799.03     3141.46    279.89 o 
 -22   2  12     1213.27     1198.59    217.21 o 
 -20   2  12     2497.31     3030.37    296.33 o 
 -18   2  12    14621.38    14788.31    709.09 o 
 -16   2  12     5859.86     6395.61    309.45 o 
 -14   2  12    16426.77    16963.72    699.71 o 
 -12   2  12     3207.51     3749.84    223.74 o 
 -10   2  12    10401.12    11386.22    226.22 o 
  -8   2  12     4433.00     4561.81    228.19 o 
  -6   2  12      385.07      380.03    122.98 o 
  -4   2  12     1140.86     1230.15    156.59 o 
  -2   2  12     9999.32    10017.61    320.37 o 
   0   2  12     5787.03     6198.13    276.35 o 
   2   2  12     4045.27     4296.53    260.38 o 
   4   2  12     3757.96     3746.92    256.96 o 
   6   2  12     4560.28     5271.79    358.29 o 
   8   2  12    18767.28    19375.45    792.91 o 
  10   2  12     4273.97     4187.32    457.37 o 
  12   2  12     6048.67     5909.45    732.77 o 
  14   2  12     1697.06     1428.83    358.99 o 
  16   2  12     1111.44     1012.15    347.42 o 
  18   2  12      812.80      707.40    406.77 o 
  20   2  12     1575.67     1805.58    671.71 o 
 -33   3  12      427.13      472.72    461.55 o 
 -31   3  12       12.57       96.28    404.54 o 
 -29   3  12      349.19      196.85    383.05 o 
 -27   3  12      613.70      536.74    284.08 o 
 -25   3  12     1302.48     1265.82    297.05 o 
 -23   3  12      362.25      328.45    231.72 o 
 -21   3  12      670.09      725.94    248.21 o 
 -19   3  12      366.83      477.90    223.39 o 
 -17   3  12       49.53       35.08    154.16 o 
 -15   3  12     3239.88     3188.39    250.24 o 
 -13   3  12     3200.68     2997.97    190.72 o 
 -11   3  12      427.81      416.06    177.36 o 
  -9   3  12     3789.14     3714.39    224.89 o 
  -7   3  12      146.70      164.65    129.22 o 
  -5   3  12      161.75      233.90    132.58 o 
  -3   3  12      130.24      204.88    139.32 o 
  -1   3  12     1702.90     1881.64    195.54 o 
   1   3  12       41.35        9.53    141.31 o 
   3   3  12     1477.41     1544.69    201.27 o 
   5   3  12     2655.12     3111.00    310.27 o 
   7   3  12     6436.49     6446.13    568.97 o 
   9   3  12       50.80      -21.31    204.66 o 
  11   3  12      106.45      -38.03    254.88 o 
  13   3  12     2405.62     2179.58    581.10 o 
  15   3  12      842.24      560.41    329.30 o 
  17   3  12      447.24      393.18    325.58 o 
  19   3  12      164.72       68.71    321.27 o 
 -32   4  12     1152.28     1160.22    713.07 o 
 -30   4  12     1075.88      915.96    620.49 o 
 -28   4  12     1691.90     1824.05    648.07 o 
 -26   4  12     1646.04     1546.26    417.78 o 
 -24   4  12     2439.17     2383.29    295.08 o 
 -22   4  12     4195.51     4093.89    381.76 o 
 -20   4  12     3084.34     3303.89    289.45 o 
 -18   4  12     2299.93     2102.72    216.94 o 
 -16   4  12     4803.00     4557.88    261.94 o 
 -14   4  12     7562.71     7110.75    350.56 o 
 -12   4  12     3857.58     3836.87    316.72 o 
 -10   4  12     5221.97     5002.60    345.32 o 
  -8   4  12     4597.64     4254.83    324.02 o 
  -6   4  12     3247.89     3282.82    241.33 o 
  -4   4  12     5004.16     4986.50    304.51 o 
  -2   4  12     3804.03     4148.53    274.52 o 
   0   4  12     2739.63     2905.11    253.23 o 
   2   4  12     2552.43     2716.73    251.85 o 
   4   4  12     2292.02     2367.44    279.97 o 
   6   4  12     1166.48     1388.50    270.60 o 
   8   4  12     1724.79     1725.25    297.83 o 
  10   4  12      772.65      589.02    254.55 o 
  12   4  12     1769.06     1776.86    316.14 o 
  14   4  12     1114.47      919.06    405.78 o 
  16   4  12      665.54      552.58    334.10 o 
  18   4  12      668.96      438.53    347.13 o 
 -31   5  12      514.29      464.83    357.47 o 
 -29   5  12      918.73      735.61    347.85 o 
 -27   5  12     1096.17      909.06    287.08 o 
 -25   5  12      412.01      550.09    254.16 o 
 -23   5  12     2085.95     1735.73    283.73 o 
 -21   5  12     1737.07     1958.94    271.48 o 
 -19   5  12     2292.40     2099.66    304.88 o 
 -17   5  12     2249.48     2126.42    257.67 o 
 -15   5  12     1215.09     1006.68    266.83 o 
 -13   5  12     1351.14     1035.42    265.10 o 
 -11   5  12    20358.91    18987.00    973.60 o 
  -9   5  12     3655.71     3371.35    326.41 o 
  -7   5  12     3561.62     3558.02    333.83 o 
  -5   5  12     2438.92     2207.10    288.96 o 
  -3   5  12      571.07      704.17    206.70 o 
  -1   5  12       80.17      204.22    183.06 o 
   1   5  12     3911.18     3900.02    300.80 o 
   3   5  12     3662.97     3803.21    301.35 o 
   5   5  12     2560.96     2887.59    335.42 o 
   7   5  12        3.09      -86.45    221.42 o 
   9   5  12     2426.92     2458.51    346.45 o 
  11   5  12     1363.61     1347.96    317.13 o 
  13   5  12        2.22       61.00    268.07 o 
  15   5  12      166.00      218.48    266.50 o 
  17   5  12      508.56      213.49    344.33 o 
 -28   6  12       63.81       63.32    291.71 o 
 -26   6  12      622.70      531.50    342.44 o 
 -24   6  12      152.80      298.50    302.50 o 
 -22   6  12      984.19      971.25    328.28 o 
 -20   6  12     1037.60     1140.42    403.48 o 
 -18   6  12      742.98      828.36    284.37 o 
 -16   6  12      219.87       82.41    245.10 o 
 -14   6  12        9.01       13.24    218.54 o 
 -12   6  12       76.62       -5.49    218.91 o 
 -10   6  12    15715.46    15148.38    990.91 o 
  -8   6  12     3705.24     3401.83    358.57 o 
  -6   6  12      641.69      575.12    251.34 o 
  -4   6  12     2100.26     1897.01    314.75 o 
  -2   6  12      954.39      953.70    221.50 o 
   0   6  12     2276.40     2238.31    274.00 o 
   2   6  12     5071.96     4832.84    342.50 o 
   4   6  12     1865.64     1691.28    297.84 o 
   6   6  12      380.19      302.33    256.52 o 
   8   6  12     1567.37     1837.03    337.60 o 
  10   6  12       15.57      -12.37    274.02 o 
  12   6  12      177.23      233.66    290.50 o 
  14   6  12      257.13       87.96    285.52 o 
 -27   7  12      739.44      478.67    673.68 o 
 -25   7  12      592.76      734.74    620.49 o 
 -23   7  12     1002.07      839.00    483.68 o 
 -21   7  12      816.22      866.99    448.02 o 
 -19   7  12     1906.59     1916.42    370.07 o 
 -17   7  12       78.97      -49.80    266.81 o 
 -15   7  12      801.24      473.15    265.31 o 
 -13   7  12     3189.26     2638.64    713.40 o 
 -11   7  12     1045.20      868.20    277.91 o 
  -9   7  12     3261.60     2788.10    399.95 o 
  -7   7  12     1984.69     1854.88    324.59 o 
  -5   7  12     2873.82     2724.45    404.91 o 
  -3   7  12     2492.49     2361.06    341.76 o 
  -1   7  12     2455.17     2662.73    484.61 o 
   1   7  12      993.11      903.66    337.00 o 
   3   7  12     3863.28     3775.92    401.41 o 
   5   7  12     1355.60     1474.55    333.97 o 
   7   7  12     1750.23     1691.57    460.81 o 
   9   7  12      416.61      242.77    292.09 o 
  11   7  12      456.36      335.23    307.81 o 
  13   7  12      458.64      390.59    320.64 o 
 -24   8  12      187.00      265.93    600.79 o 
 -22   8  12      104.17      195.01    575.19 o 
 -20   8  12      108.70      -47.17    372.51 o 
 -18   8  12      135.69      -13.04    363.37 o 
 -16   8  12      363.03      333.88    296.48 o 
 -14   8  12     1245.92      922.80    343.73 o 
 -12   8  12      465.06      317.23    317.75 o 
 -10   8  12      170.46       72.94    289.65 o 
  -8   8  12        1.19      -40.83    296.40 o 
  -6   8  12      550.38      709.84    356.86 o 
  -4   8  12      191.81       23.32    305.56 o 
  -2   8  12        4.75       61.80    322.50 o 
   0   8  12       37.31      -58.71    315.20 o 
   2   8  12        0.62      129.93    322.32 o 
   4   8  12        3.72       33.60    339.70 o 
   6   8  12      561.68      685.64    401.54 o 
   8   8  12       40.54       17.51    385.53 o 
  10   8  12       26.23      151.68    414.80 o 
 -19   9  12     1234.05     1513.28    497.35 o 
 -17   9  12     1339.63      921.32    556.47 o 
 -15   9  12      570.87      351.97    334.08 o 
 -13   9  12     1390.60     1099.54    635.27 o 
 -11   9  12      749.69      685.34    366.94 o 
  -9   9  12      683.40      534.75    348.58 o 
  -7   9  12      997.25      577.16    376.68 o 
  -5   9  12     1181.29     1151.19    415.45 o 
  -3   9  12      435.61      591.99    398.41 o 
  -1   9  12     1051.47     1361.14    715.04 o 
   1   9  12      416.94      547.09    482.60 o 
   3   9  12      751.80      994.30    431.68 o 
   5   9  12      139.26      358.74    427.07 o 
 -10  10  12        6.52      -84.70    317.01 o 
  -8  10  12        8.76      -79.19    323.93 o 
  -6  10  12       50.10      147.95    377.93 o 
  -4  10  12       40.65      127.34    382.08 o 
 -33   1  13     1012.58     1123.98    484.66 o 
 -31   1  13     2102.17     2061.39    468.41 o 
 -29   1  13      534.75      589.52    389.29 o 
 -27   1  13     2963.14     3472.11    376.84 o 
 -25   1  13     4624.63     4741.52    327.54 o 
 -23   1  13     2421.79     2359.72    252.06 o 
 -21   1  13     2521.02     2533.77    248.21 o 
 -19   1  13     4224.96     4333.99    271.40 o 
 -17   1  13     1578.75     1720.89    178.01 o 
 -15   1  13     5333.15     5229.38    270.74 o 
 -13   1  13    10292.16    10145.15    271.70 o 
 -11   1  13     3024.46     2953.11    212.10 o 
  -9   1  13    18387.36    18701.40    494.71 o 
  -7   1  13     7882.29     7516.79    267.23 o 
  -5   1  13    17168.13    18242.65    523.21 o 
  -3   1  13    21885.83    22846.38    561.03 o 
  -1   1  13    12028.55    12522.98    449.60 o 
   1   1  13     2323.56     2527.33    255.86 o 
   3   1  13     9009.80     9160.68    413.06 o 
   5   1  13     2721.94     3177.55    392.08 o 
   7   1  13    12548.69    12287.64    645.59 o 
   9   1  13    10111.64     8893.72    825.35 o 
  11   1  13     2386.08     2325.27    388.63 o 
  13   1  13     2168.50     1739.38    436.31 o 
  15   1  13     1203.81      890.72    343.35 o 
  17   1  13     1017.42      986.11    372.51 o 
  19   1  13     1998.07     1559.93    430.23 o 
 -34   2  13       94.79      510.80    469.83 o 
 -32   2  13     1268.75     1457.54    479.50 o 
 -30   2  13      272.05      157.78    384.70 o 
 -28   2  13      929.51     1215.38    561.40 o 
 -26   2  13      571.44      443.18    219.78 o 
 -24   2  13      280.07      326.13    196.01 o 
 -22   2  13      402.32      484.62    169.70 o 
 -20   2  13     3208.18     3328.74    270.33 o 
 -18   2  13       14.34      -56.00    147.87 o 
 -16   2  13       62.05       13.66    141.04 o 
 -14   2  13      136.77      144.41    160.06 o 
 -12   2  13     1086.83     1378.89    210.27 o 
 -10   2  13       19.81       53.05    119.04 o 
  -8   2  13      317.41      320.80    130.69 o 
  -6   2  13     2883.77     2925.91    209.18 o 
  -4   2  13     1827.77     1844.07    212.95 o 
  -2   2  13     1015.59     1043.79    169.74 o 
   0   2  13     1272.29     1365.41    223.23 o 
   2   2  13       25.00       40.30    167.08 o 
   4   2  13     1148.51     1238.07    236.48 o 
   6   2  13      990.81     1041.20    311.29 o 
   8   2  13        2.71       -6.13    240.53 o 
  10   2  13      593.58      470.32    293.18 o 
  12   2  13      319.36      295.77    290.95 o 
  14   2  13      399.80      327.39    301.15 o 
  16   2  13      791.63      762.63    353.08 o 
  18   2  13      424.42      195.77    328.69 o 
 -33   3  13      197.04      600.51    456.86 o 
 -31   3  13      645.02      447.05    420.58 o 
 -29   3  13      351.19      339.55    376.36 o 
 -27   3  13     1186.41     1145.89    317.22 o 
 -25   3  13      587.64      653.27    226.41 o 
 -23   3  13     1912.08     2071.07    306.90 o 
 -21   3  13     2678.18     2729.47    272.77 o 
 -19   3  13     4942.88     4946.46    319.79 o 
 -17   3  13     5314.14     4945.26    450.14 o 
 -15   3  13     9400.68     9254.35    433.42 o 
 -13   3  13     1632.74     1761.35    247.44 o 
 -11   3  13     2894.76     3093.92    277.03 o 
  -9   3  13     8614.55     7684.46    378.80 o 
  -7   3  13     3001.91     3001.66    223.45 o 
  -5   3  13      438.30      497.09    153.32 o 
  -3   3  13     3670.46     4122.13    303.74 o 
  -1   3  13     3169.23     3624.08    310.19 o 
   1   3  13     1186.68     1582.80    210.03 o 
   3   3  13     2764.10     3062.76    266.12 o 
   5   3  13     6208.10     5824.68    487.78 o 
   7   3  13      505.75      545.35    288.45 o 
   9   3  13     1596.84     1605.92    374.69 o 
  11   3  13     2177.08     1734.41    378.30 o 
  13   3  13     3199.89     3478.69    689.44 o 
  15   3  13     1306.81      941.57    497.38 o 
  17   3  13      895.44      682.76    335.07 o 
 -32   4  13       35.97     -108.34    577.16 o 
 -30   4  13        1.25      431.39    616.55 o 
 -28   4  13      119.69      -26.81    366.84 o 
 -26   4  13      200.18      117.34    233.66 o 
 -24   4  13     2144.44     1817.18    278.82 o 
 -22   4  13     1307.56     1458.72    246.78 o 
 -20   4  13      726.45      644.35    181.58 o 
 -18   4  13     1345.53     1415.50    278.77 o 
 -16   4  13        7.06       13.68    210.30 o 
 -14   4  13     3737.89     3683.62    327.65 o 
 -12   4  13     9546.82     9125.84    445.20 o 
 -10   4  13     6549.56     6453.42    391.57 o 
  -8   4  13     3657.19     3702.26    320.40 o 
  -6   4  13     1485.28     1755.35    212.34 o 
  -4   4  13      376.36      481.25    173.03 o 
  -2   4  13     1583.15     1497.28    220.57 o 
   0   4  13     1249.43     1518.73    219.80 o 
   2   4  13     3052.19     3081.44    273.38 o 
   4   4  13     2934.21     3469.37    348.81 o 
   6   4  13      511.48      576.40    241.17 o 
   8   4  13     2526.23     2389.77    414.37 o 
  10   4  13     1120.83     1105.69    359.39 o 
  12   4  13      685.56      556.78    312.84 o 
  14   4  13      592.17      415.86    321.18 o 
  16   4  13      383.77      275.27    302.39 o 
 -31   5  13      538.82      455.75    363.37 o 
 -29   5  13      777.50      735.48    348.59 o 
 -27   5  13      978.81      695.13    289.99 o 
 -25   5  13      670.86      776.46    269.00 o 
 -23   5  13     1232.25     1262.24    427.55 o 
 -21   5  13      688.64      655.43    351.21 o 
 -19   5  13     1357.14     1121.94    281.97 o 
 -17   5  13      292.88      383.39    238.20 o 
 -15   5  13      304.56      153.43    220.49 o 
 -13   5  13      586.47      443.46    229.97 o 
 -11   5  13      556.16      411.30    233.29 o 
  -9   5  13     1600.48     1689.38    286.53 o 
  -7   5  13     1160.35     1140.01    251.90 o 
  -5   5  13     1836.34     1936.83    301.92 o 
  -3   5  13     2246.47     2451.02    300.52 o 
  -1   5  13     1407.11     1500.90    235.76 o 
   1   5  13      605.12      562.36    208.22 o 
   3   5  13     3025.65     2905.09    291.38 o 
   5   5  13      907.39      961.43    266.53 o 
   7   5  13      103.64       51.31    239.93 o 
   9   5  13     1267.22     1501.69    318.94 o 
  11   5  13      924.94      915.45    368.25 o 
  13   5  13      447.92      286.44    333.13 o 
  15   5  13       78.45      -25.27    292.61 o 
 -28   6  13      742.09      534.03    498.82 o 
 -26   6  13      663.35      356.96    456.63 o 
 -24   6  13      162.18       72.75    402.41 o 
 -22   6  13     1807.53     1894.73    452.37 o 
 -20   6  13      955.75      672.08    303.57 o 
 -18   6  13      473.17      143.47    269.32 o 
 -16   6  13      331.85      358.64    258.79 o 
 -14   6  13     2033.77     2179.53    332.00 o 
 -12   6  13      234.36      277.43    228.52 o 
 -10   6  13     1042.38      903.41    262.69 o 
  -8   6  13     5412.87     5227.56    590.50 o 
  -6   6  13     3000.67     3250.11    358.11 o 
  -4   6  13      707.98     1050.22    271.36 o 
  -2   6  13      645.27      575.25    253.23 o 
   0   6  13      648.16      798.94    226.86 o 
   2   6  13     1991.66     1894.92    274.34 o 
   4   6  13     2724.51     2976.99    366.47 o 
   6   6  13      729.25      680.51    294.20 o 
   8   6  13     1405.70     1564.53    352.14 o 
  10   6  13      810.84      730.99    322.13 o 
  12   6  13      513.67      547.17    342.02 o 
  14   6  13       45.52       93.06    326.34 o 
 -25   7  13      472.27      183.98    443.59 o 
 -23   7  13       90.48       49.09    439.38 o 
 -21   7  13        7.76     -100.96    297.01 o 
 -19   7  13      430.94      206.67    281.81 o 
 -17   7  13        1.34       30.66    259.30 o 
 -15   7  13      104.55      -24.09    242.50 o 
 -13   7  13     2214.68     2040.45    333.61 o 
 -11   7  13      188.47      185.57    238.51 o 
  -9   7  13     1635.38     1437.48    312.59 o 
  -7   7  13      821.25      688.21    278.17 o 
  -5   7  13      441.96      518.92    282.39 o 
  -3   7  13       92.89       58.04    253.08 o 
  -1   7  13      612.79      515.76    283.67 o 
   1   7  13      197.16      -30.04    257.90 o 
   3   7  13     1280.46     1154.77    324.07 o 
   5   7  13      120.81      113.92    284.83 o 
   7   7  13      659.55      912.59    336.81 o 
   9   7  13      154.53      117.27    300.89 o 
  11   7  13       71.00      -30.58    300.80 o 
 -22   8  13      294.42      268.28    408.02 o 
 -20   8  13      618.19      498.01    423.51 o 
 -18   8  13      417.31      300.53    286.30 o 
 -16   8  13     1366.95      845.97    317.95 o 
 -14   8  13      264.19      177.39    287.39 o 
 -12   8  13        7.86      -63.84    256.42 o 
 -10   8  13     1001.24      917.41    307.83 o 
  -8   8  13     1395.24     1078.70    324.41 o 
  -6   8  13      927.38      904.29    317.09 o 
  -4   8  13     1054.89      674.85    349.08 o 
  -2   8  13      720.03     1068.77    372.47 o 
   0   8  13      752.70      797.95    374.72 o 
   2   8  13      382.06      674.14    382.92 o 
   4   8  13      575.93      865.64    414.68 o 
   6   8  13      324.13      505.76    417.58 o 
   8   8  13      938.44     1000.93    460.46 o 
 -17   9  13        6.26      -46.77    308.28 o 
 -15   9  13      182.16      -38.96    298.63 o 
 -13   9  13      162.49      192.04    312.54 o 
 -11   9  13       66.53      279.75    324.25 o 
  -9   9  13        3.88      -68.39    317.76 o 
  -7   9  13       15.75        3.99    345.14 o 
  -5   9  13      136.81      178.30    331.59 o 
  -3   9  13       15.49      147.32    326.63 o 
  -1   9  13       17.30      185.51    377.01 o 
   1   9  13      227.22       49.18    353.28 o 
   3   9  13        7.32     -102.88    352.91 o 
 -34   0  14      165.68      350.63    588.97 o 
 -32   0  14     2411.31     1749.20    711.10 o 
 -30   0  14      908.84     1053.85    610.64 o 
 -28   0  14     3135.99     3537.79    705.19 o 
 -26   0  14     3355.17     3144.37    431.87 o 
 -24   0  14     2033.63     2018.47    341.78 o 
 -22   0  14     1445.22     1666.66    331.07 o 
 -20   0  14     3820.56     3413.02    385.82 o 
 -18   0  14      985.76     1131.86    277.31 o 
 -16   0  14     3218.96     3512.58    265.86 o 
 -14   0  14     5684.89     5817.35    316.29 o 
 -12   0  14     3090.40     3344.55    330.36 o 
 -10   0  14     3209.03     3438.09    326.64 o 
  -8   0  14     3786.32     3764.61    337.41 o 
  -6   0  14    13044.50    14211.20    971.12 o 
  -4   0  14    14742.43    15676.11    824.37 o 
  -2   0  14     7108.35     6877.65    444.43 o 
   0   0  14     2915.99     3083.62    339.35 o 
   2   0  14      587.08      655.04    242.59 o 
   4   0  14      740.62      945.70    274.92 o 
   6   0  14     1682.42     1662.52    492.45 o 
   8   0  14     2325.62     2243.62    533.82 o 
  10   0  14     3031.83     2881.84    596.85 o 
  12   0  14     1186.62     1026.27    490.48 o 
  14   0  14      726.37      474.73    445.18 o 
  16   0  14      999.89      545.64    484.57 o 
  18   0  14      898.39      252.14    476.70 o 
 -33   1  14        1.75       34.49    421.20 o 
 -31   1  14      925.79      615.27    431.73 o 
 -29   1  14      312.06      275.47    391.99 o 
 -27   1  14       19.72       76.76    213.88 o 
 -25   1  14      148.82      164.42    195.20 o 
 -23   1  14      688.05      750.09    210.41 o 
 -21   1  14       81.52       65.27    175.21 o 
 -19   1  14       32.23      -28.92    139.05 o 
 -17   1  14      187.58      198.15    136.40 o 
 -15   1  14      532.34      557.76    162.42 o 
 -13   1  14       72.64      -18.63    123.12 o 
 -11   1  14      309.39      254.85    131.19 o 
  -9   1  14     1606.78     1429.72    206.38 o 
  -7   1  14     1356.24     1524.63    214.01 o 
  -5   1  14       79.31       97.04    153.74 o 
  -3   1  14      176.85      154.54    161.22 o 
  -1   1  14        2.31       12.40    160.33 o 
   1   1  14      714.76      659.98    207.23 o 
   3   1  14       20.90       -4.13    180.10 o 
   5   1  14     9830.22     9296.23    583.29 o 
   7   1  14      867.65     1091.50    329.40 o 
   9   1  14        5.96      -29.88    247.21 o 
  11   1  14      131.75       26.64    255.15 o 
  13   1  14       64.87      -52.72    267.99 o 
  15   1  14       33.30       32.19    291.39 o 
  17   1  14        0.77       -6.82    295.85 o 
 -34   2  14     1304.83     1282.67    508.25 o 
 -32   2  14      531.93      673.63    459.59 o 
 -30   2  14     2802.37     2557.14    481.44 o 
 -28   2  14      561.24      573.50    299.84 o 
 -26   2  14     1215.92     1479.57    261.21 o 
 -24   2  14     2317.32     2344.81    270.37 o 
 -22   2  14     2072.04     2261.18    257.28 o 
 -20   2  14     3546.37     4010.30    360.52 o 
 -18   2  14    17337.27    17695.07   1337.10 o 
 -16   2  14     1784.33     2076.89    257.31 o 
 -14   2  14     1918.27     2161.21    249.63 o 
 -12   2  14     5531.92     5851.50    341.72 o 
 -10   2  14     6880.17     7813.70    302.08 o 
  -8   2  14     4381.65     4517.82    253.81 o 
  -6   2  14      668.47      792.85    190.48 o 
  -4   2  14     7693.65     7769.38    380.13 o 
  -2   2  14     6683.12     6759.93    375.75 o 
   0   2  14     2460.80     2294.28    269.98 o 
   2   2  14     1929.99     2101.41    274.45 o 
   4   2  14     8558.28     8874.90    573.74 o 
   6   2  14      684.39      837.90    306.10 o 
   8   2  14     5649.49     5389.42    756.41 o 
  10   2  14     4707.15     4696.04    717.01 o 
  12   2  14     2329.13     1549.40    379.35 o 
  14   2  14     2108.29     1297.85    711.10 o 
  16   2  14      777.65      658.67    344.89 o 
 -33   3  14      612.74      955.17    494.92 o 
 -31   3  14      421.04      396.69    415.14 o 
 -29   3  14        9.60       94.83    297.92 o 
 -27   3  14        3.90      118.20    275.55 o 
 -25   3  14      400.77      454.52    224.60 o 
 -23   3  14     1164.63     1031.70    231.99 o 
 -21   3  14     1932.31     1763.90    286.20 o 
 -19   3  14      499.80      651.65    236.10 o 
 -17   3  14     1509.01     1486.94    259.07 o 
 -15   3  14      621.58      692.84    220.76 o 
 -13   3  14     2925.34     2515.81    284.23 o 
 -11   3  14      408.18      340.35    189.67 o 
  -9   3  14     4650.27     4822.71    344.14 o 
  -7   3  14      835.72     1186.46    188.14 o 
  -5   3  14      259.10      423.31    165.29 o 
  -3   3  14      367.47      292.64    168.01 o 
  -1   3  14     1313.05     1455.74    257.01 o 
   1   3  14      310.93      389.23    211.64 o 
   3   3  14     1141.99     1166.90    247.66 o 
   5   3  14      127.27       67.35    239.99 o 
   7   3  14     1173.19     1161.45    339.16 o 
   9   3  14     1465.87     1307.02    371.20 o 
  11   3  14       14.19       29.55    270.22 o 
  13   3  14     1066.10      527.78    319.44 o 
  15   3  14      824.00      447.91    336.95 o 
  17   3  14       93.97       50.78    307.63 o 
 -32   4  14      669.78      346.69    634.28 o 
 -30   4  14      507.67      328.96    498.36 o 
 -28   4  14      513.36      503.02    264.45 o 
 -26   4  14     1565.33     1548.45    450.32 o 
 -24   4  14      982.97      934.51    297.90 o 
 -22   4  14     2814.72     2703.83    341.52 o 
 -20   4  14     1699.64     1526.28    293.69 o 
 -18   4  14      470.52      271.14    233.92 o 
 -16   4  14      780.35      536.03    229.06 o 
 -14   4  14     9263.83     8353.42    554.23 o 
 -12   4  14      197.71       38.02    196.85 o 
 -10   4  14        7.78        9.46    190.51 o 
  -8   4  14     1078.68     1238.17    244.35 o 
  -6   4  14     2187.10     2428.04    285.29 o 
  -4   4  14     1939.50     1974.45    234.59 o 
  -2   4  14     3673.23     3822.72    290.36 o 
   0   4  14      443.24      526.78    194.67 o 
   2   4  14     2761.89     2659.80    316.31 o 
   4   4  14     1719.78     1675.60    483.59 o 
   6   4  14      386.95      301.87    296.44 o 
   8   4  14      460.08      302.24    309.39 o 
  10   4  14      328.90      362.49    310.07 o 
  12   4  14      753.84      377.14    330.93 o 
  14   4  14      409.24      197.04    305.68 o 
  16   4  14      506.19      221.33    297.04 o 
 -29   5  14       44.80     -252.91    405.27 o 
 -27   5  14      706.34      467.18    441.12 o 
 -25   5  14      179.77      474.29    409.09 o 
 -23   5  14      680.68      588.14    303.96 o 
 -21   5  14     1527.92     1413.33    319.17 o 
 -19   5  14      566.98      371.64    250.29 o 
 -17   5  14        4.44       38.22    229.24 o 
 -15   5  14      661.89      558.66    256.78 o 
 -13   5  14      630.54      770.81    255.76 o 
 -11   5  14      397.97      472.11    233.81 o 
  -9   5  14     1220.31     1019.19    259.05 o 
  -7   5  14     1677.48     1635.15    284.03 o 
  -5   5  14     1699.67     1863.05    297.86 o 
  -3   5  14      374.99      481.54    197.47 o 
  -1   5  14      279.29      219.79    188.80 o 
   1   5  14     4164.24     3875.34    313.17 o 
   3   5  14     1496.11     1753.31    301.23 o 
   5   5  14     1308.73     1348.18    366.32 o 
   7   5  14     1132.02     1215.35    381.76 o 
   9   5  14      786.70      390.84    347.05 o 
  11   5  14      200.41      100.78    321.96 o 
  13   5  14       95.81       14.91    321.63 o 
 -28   6  14      156.01     -336.18    446.99 o 
 -26   6  14      936.31      524.67    454.19 o 
 -24   6  14      183.69      138.26    314.44 o 
 -22   6  14      104.82      -47.56    290.89 o 
 -20   6  14      326.18      203.46    282.26 o 
 -18   6  14      680.70      491.67    277.56 o 
 -16   6  14      668.36      338.37    271.79 o 
 -14   6  14     1129.35     1149.43    288.10 o 
 -12   6  14     1923.75     1837.70    315.82 o 
 -10   6  14     1629.93     1387.18    289.29 o 
  -8   6  14     3473.04     3286.33    366.14 o 
  -6   6  14      761.02      805.00    274.64 o 
  -4   6  14     1154.33     1234.71    282.47 o 
  -2   6  14      214.62       76.89    239.64 o 
   0   6  14      975.87      638.55    233.69 o 
   2   6  14      241.78      326.33    252.49 o 
   4   6  14     1300.28     1214.17    309.50 o 
   6   6  14       20.45       54.58    264.33 o 
   8   6  14     1045.61     1090.76    406.67 o 
  10   6  14      866.53      519.70    386.50 o 
  12   6  14      303.73      382.42    371.26 o 
 -25   7  14      428.66       42.48    343.38 o 
 -23   7  14      604.08      406.80    351.40 o 
 -21   7  14      679.02      310.65    297.00 o 
 -19   7  14      471.27      411.80    276.75 o 
 -17   7  14      908.95      672.20    285.60 o 
 -15   7  14     1315.98      941.61    299.74 o 
 -13   7  14     3007.83     2682.78    527.91 o 
 -11   7  14      146.76       94.34    248.09 o 
  -9   7  14     1537.06     1440.38    323.15 o 
  -7   7  14      992.75      940.48    299.33 o 
  -5   7  14      610.52      402.27    270.77 o 
  -3   7  14     2085.11     1943.58    343.54 o 
  -1   7  14     2099.52     1651.59    332.70 o 
   1   7  14       64.72      -57.96    255.83 o 
   3   7  14      230.44      220.56    281.06 o 
   5   7  14     1176.80     1293.43    342.44 o 
   7   7  14      230.02      348.83    327.82 o 
   9   7  14      551.06      793.29    404.14 o 
 -22   8  14      191.43       49.55    305.03 o 
 -20   8  14      191.34      166.49    253.55 o 
 -18   8  14       27.68       85.79    271.56 o 
 -16   8  14       16.58       32.14    267.95 o 
 -14   8  14        5.02       -4.62    257.71 o 
 -12   8  14       63.23      101.58    264.26 o 
 -10   8  14      221.66      199.36    265.96 o 
  -8   8  14      128.59      -12.09    272.20 o 
  -6   8  14        0.83      -11.21    254.20 o 
  -4   8  14        6.82     -138.49    293.08 o 
  -2   8  14       44.18       99.76    341.45 o 
   0   8  14      410.03      494.19    362.30 o 
   2   8  14      273.10      183.65    331.58 o 
   4   8  14       61.29      254.41    369.45 o 
   6   8  14      192.52      165.68    382.34 o 
 -17   9  14      801.79      462.72    349.51 o 
 -15   9  14      119.46      218.28    330.45 o 
 -13   9  14       69.76       89.05    308.56 o 
 -11   9  14      100.24       60.56    314.12 o 
  -9   9  14      453.02      492.11    349.43 o 
  -7   9  14      369.75      239.45    341.51 o 
  -5   9  14     1161.82     1103.62    419.76 o 
  -3   9  14      351.74      341.23    358.95 o 
  -1   9  14      399.97      416.63    382.58 o 
   1   9  14      282.48      471.65    403.85 o 
 -33   1  15      418.65      469.01    456.76 o 
 -31   1  15     2101.61     2348.46    498.75 o 
 -29   1  15     2120.88     2559.03    485.40 o 
 -27   1  15     1357.12     1372.51    269.93 o 
 -25   1  15      584.42      533.65    217.64 o 
 -23   1  15     1807.34     1783.93    249.77 o 
 -21   1  15     2245.12     2131.50    293.33 o 
 -19   1  15     3524.33     3711.44    333.30 o 
 -17   1  15     2771.27     3054.28    257.06 o 
 -15   1  15     2910.35     2743.98    276.49 o 
 -13   1  15     6118.34     5472.87    739.67 o 
 -11   1  15     1345.24     1210.94    209.02 o 
  -9   1  15     6334.88     6463.05    351.96 o 
  -7   1  15     4097.78     3974.85    297.54 o 
  -5   1  15     6776.06     6648.01    368.51 o 
  -3   1  15     4101.69     4500.43    332.79 o 
  -1   1  15     1609.40     1886.72    267.92 o 
   1   1  15     2916.55     2771.76    299.77 o 
   3   1  15     6171.92     6714.45    409.29 o 
   5   1  15      202.49      201.72    261.58 o 
   7   1  15      595.02      422.42    282.05 o 
   9   1  15     3519.57     2529.93    410.83 o 
  11   1  15     1302.73      827.94    325.53 o 
  13   1  15     1023.90      587.32    317.26 o 
  15   1  15      980.42      770.86    342.92 o 
 -32   2  15      190.18      314.80    442.91 o 
 -30   2  15       56.21      -28.27    361.50 o 
 -28   2  15      243.70      240.71    288.80 o 
 -26   2  15        0.60      -76.58    204.00 o 
 -24   2  15       27.32       80.12    229.61 o 
 -22   2  15        0.86      -41.67    204.35 o 
 -20   2  15        4.63       78.73    199.30 o 
 -18   2  15      273.79      366.02    209.27 o 
 -16   2  15     2190.11     2394.77    298.88 o 
 -14   2  15      380.27      274.84    195.18 o 
 -12   2  15     1530.85     1893.06    312.98 o 
 -10   2  15     2516.44     2677.96    260.18 o 
  -8   2  15      132.28       55.96    166.80 o 
  -6   2  15        0.84       27.38    165.65 o 
  -4   2  15      477.68      470.16    196.35 o 
  -2   2  15      156.69       44.20    184.55 o 
   0   2  15      863.26     1004.37    244.26 o 
   2   2  15       96.14       13.62    198.17 o 
   4   2  15       40.12       57.25    249.67 o 
   6   2  15      537.56      415.32    281.13 o 
   8   2  15      298.20      237.40    277.09 o 
  10   2  15       12.49      -39.69    263.15 o 
  12   2  15       31.05      -63.14    262.55 o 
  14   2  15      166.90       76.45    283.78 o 
  16   2  15      359.06      135.94    317.26 o 
 -33   3  15      871.34     1373.71    502.06 o 
 -31   3  15     1484.51     1790.56    732.77 o 
 -29   3  15     1622.44     1621.79    451.97 o 
 -27   3  15     3008.83     2665.51    477.54 o 
 -25   3  15     3244.00     2983.98    365.02 o 
 -23   3  15     1877.12     1621.82    298.59 o 
 -21   3  15     2916.50     2785.70    328.42 o 
 -19   3  15     6097.51     5834.58    496.33 o 
 -17   3  15    12143.33    11654.44    882.84 o 
 -15   3  15     5166.75     5822.35    404.50 o 
 -13   3  15     4166.15     3988.28    334.54 o 
 -11   3  15     1570.04     1896.31    262.29 o 
  -9   3  15        6.20      -15.12    180.76 o 
  -7   3  15      869.63      975.51    231.74 o 
  -5   3  15     4460.60     4741.91    341.79 o 
  -3   3  15     3313.00     3653.83    328.27 o 
  -1   3  15     4317.16     4664.87    364.40 o 
   1   3  15     1833.63     1977.12    283.47 o 
   3   3  15      313.24      334.98    277.73 o 
   5   3  15     2903.00     2575.35    403.87 o 
   7   3  15      931.69      874.98    341.80 o 
   9   3  15     1911.45     1278.53    341.24 o 
  11   3  15      448.17      309.69    309.03 o 
  13   3  15      655.15      414.89    308.11 o 
  15   3  15      600.26      270.69    316.61 o 
 -30   4  15      554.16      474.45    454.50 o 
 -28   4  15      275.06      236.76    393.90 o 
 -26   4  15      165.79      311.71    387.15 o 
 -24   4  15     1463.98     1356.53    333.03 o 
 -22   4  15     1405.46     1433.60    307.09 o 
 -20   4  15      565.81      466.62    257.31 o 
 -18   4  15     3387.62     2754.27    329.31 o 
 -16   4  15      210.48      341.98    223.09 o 
 -14   4  15       79.58      235.07    217.35 o 
 -12   4  15      505.68      529.66    229.45 o 
 -10   4  15     1049.05     1280.51    265.88 o 
  -8   4  15      274.59      396.78    214.65 o 
  -6   4  15      145.26      170.57    214.77 o 
  -4   4  15      194.38       52.76    195.16 o 
  -2   4  15      983.75      972.44    244.46 o 
   0   4  15     1546.18     1768.41    280.17 o 
   2   4  15      668.62      773.26    301.55 o 
   4   4  15      609.93      647.74    315.21 o 
   6   4  15     1040.95     1156.36    344.89 o 
   8   4  15      429.81      470.15    317.35 o 
  10   4  15      184.28       95.43    285.20 o 
  12   4  15      936.53      495.44    416.62 o 
  14   4  15      704.21      469.38    330.34 o 
 -29   5  15      177.32     -101.74    423.19 o 
 -27   5  15      266.45      272.46    327.55 o 
 -25   5  15      960.68      571.27    321.86 o 
 -23   5  15     1791.01     1742.90    368.21 o 
 -21   5  15      865.43      700.92    284.71 o 
 -19   5  15      605.19      522.19    260.44 o 
 -17   5  15      416.58      311.66    239.19 o 
 -15   5  15      704.88      694.47    264.83 o 
 -13   5  15     5022.78     4818.93    535.97 o 
 -11   5  15     2168.90     1874.26    358.65 o 
  -9   5  15     2784.67     2952.60    331.97 o 
  -7   5  15     1987.79     2012.25    298.63 o 
  -5   5  15      784.30      710.75    257.02 o 
  -3   5  15     1225.78     1218.25    273.50 o 
  -1   5  15     3337.88     2729.08    336.02 o 
   1   5  15     1772.44     1522.86    298.72 o 
   3   5  15      536.79      280.47    305.10 o 
   5   5  15     1126.12      913.80    370.16 o 
   7   5  15      316.90      232.04    314.07 o 
   9   5  15      231.55      219.14    325.04 o 
  11   5  15       94.39      -19.19    290.71 o 
  13   5  15      658.20      565.74    368.55 o 
 -28   6  15      141.50      -91.02    344.28 o 
 -26   6  15      944.62      928.26    363.95 o 
 -24   6  15      560.68      583.57    339.72 o 
 -22   6  15     1537.85     1551.22    365.35 o 
 -20   6  15      549.70      302.84    301.61 o 
 -18   6  15      588.42      663.73    301.75 o 
 -16   6  15      244.00      244.03    271.27 o 
 -14   6  15     3099.27     2519.11    348.40 o 
 -12   6  15      318.26      318.42    258.63 o 
 -10   6  15      732.61      686.38    275.53 o 
  -8   6  15     1618.86     1305.40    294.30 o 
  -6   6  15     1029.63      996.70    279.01 o 
  -4   6  15      654.30      852.15    271.64 o 
  -2   6  15     1894.93     1605.72    304.58 o 
   0   6  15     1138.14     1215.53    304.42 o 
   2   6  15      703.91      557.61    334.25 o 
   4   6  15      875.23      972.04    374.56 o 
   6   6  15      609.22      422.35    405.78 o 
   8   6  15      535.29      405.91    357.59 o 
  10   6  15      116.66      167.46    360.68 o 
 -25   7  15      177.56      179.86    328.11 o 
 -23   7  15      396.50      274.37    299.86 o 
 -21   7  15        6.29       -8.23    293.44 o 
 -19   7  15      386.38      281.56    282.06 o 
 -17   7  15      305.35      324.57    285.16 o 
 -15   7  15        0.72     -174.86    260.74 o 
 -13   7  15      925.21      664.79    292.85 o 
 -11   7  15      728.88      302.62    274.21 o 
  -9   7  15     1310.89     1089.97    309.26 o 
  -7   7  15      781.40      587.91    270.88 o 
  -5   7  15       73.47      144.39    257.08 o 
  -3   7  15      152.03      237.29    266.01 o 
  -1   7  15      711.97      530.64    304.86 o 
   1   7  15        2.21      -99.74    293.92 o 
   3   7  15      521.96      604.98    373.75 o 
   5   7  15      551.83      220.65    376.69 o 
   7   7  15      127.26      176.50    399.08 o 
 -20   8  15      834.97      689.65    383.55 o 
 -18   8  15      889.78      854.83    363.09 o 
 -16   8  15     2042.02     1580.95    370.69 o 
 -14   8  15     1367.50     1145.12    315.56 o 
 -12   8  15     1493.14     1039.08    395.34 o 
 -10   8  15      905.40      915.81    323.70 o 
  -8   8  15      667.11      415.41    297.14 o 
  -6   8  15      817.22      806.21    333.82 o 
  -4   8  15     2030.57     1343.17    381.59 o 
  -2   8  15      722.61      417.89    361.12 o 
   0   8  15      865.34      587.32    455.03 o 
   2   8  15      140.13      335.89    366.91 o 
   4   8  15      523.53      214.76    397.98 o 
 -15   9  15        0.55      -49.48    318.15 o 
 -13   9  15        3.43       84.77    317.88 o 
 -11   9  15       40.21      215.59    314.09 o 
  -9   9  15       26.47      115.37    324.72 o 
  -7   9  15       17.16        2.28    349.10 o 
  -5   9  15        1.78      165.44    354.97 o 
  -3   9  15       31.71     -129.04    355.77 o 
 -34   0  16     1314.11     1124.76    724.89 o 
 -32   0  16      812.13      675.65    630.34 o 
 -30   0  16     1371.55     1918.60    677.62 o 
 -28   0  16     2142.33     2259.86    437.51 o 
 -26   0  16      828.33      939.14    352.00 o 
 -24   0  16     1670.34     1256.74    498.36 o 
 -22   0  16     3766.49     3338.84    583.07 o 
 -20   0  16      183.56      490.48    376.23 o 
 -18   0  16     1949.40     2401.21    512.15 o 
 -16   0  16     8691.73     8082.15    783.99 o 
 -14   0  16     3972.03     4210.57    387.28 o 
 -12   0  16      808.61      806.69    253.97 o 
 -10   0  16     1519.40     1481.71    285.66 o 
  -8   0  16     6094.75     6301.50    462.41 o 
  -6   0  16     5488.20     5367.80    425.16 o 
  -4   0  16     4187.61     4591.66    420.28 o 
  -2   0  16     3221.18     3450.92    394.21 o 
   0   0  16     6230.25     6168.83    480.53 o 
   2   0  16      314.32      385.33    264.57 o 
   4   0  16     8141.79     8225.95    845.05 o 
  10   0  16     2345.21     1743.29    547.61 o 
  12   0  16     1084.33      490.48    439.27 o 
  14   0  16      418.93      504.27    460.94 o 
 -33   1  16       26.97      -25.13    414.51 o 
 -31   1  16      400.76      542.63    415.63 o 
 -29   1  16       97.88       63.36    341.59 o 
 -27   1  16        5.97      -66.35    251.89 o 
 -25   1  16       34.67       31.62    234.64 o 
 -23   1  16       99.59       46.14    209.53 o 
 -21   1  16      170.13      196.00    268.82 o 
 -19   1  16     1119.88     1076.11    304.05 o 
 -17   1  16      372.28      329.00    204.51 o 
 -15   1  16       90.20      126.80    180.52 o 
 -13   1  16        4.54       -8.90    167.13 o 
 -11   1  16      605.34      528.99    197.97 o 
  -9   1  16      703.07      906.56    214.78 o 
  -7   1  16      247.18      329.39    194.85 o 
  -5   1  16        5.74       49.01    183.34 o 
  -3   1  16       79.11      165.74    190.52 o 
  -1   1  16      130.34      147.45    199.82 o 
   1   1  16      233.69      211.27    200.18 o 
   3   1  16     5215.30     4901.04    483.23 o 
   5   1  16      118.20        8.31    255.36 o 
   7   1  16       26.30      -12.29    267.26 o 
   9   1  16       86.65       22.58    259.35 o 
  11   1  16       19.45      -49.67    248.27 o 
  13   1  16       70.76       99.60    255.56 o 
  15   1  16      270.12      273.74    307.67 o 
 -32   2  16      319.74      378.20    640.19 o 
 -30   2  16     1993.91     1958.58    487.89 o 
 -28   2  16     2564.40     2494.42    379.38 o 
 -26   2  16     2207.43     2426.72    359.01 o 
 -24   2  16     1987.58     1916.13    311.93 o 
 -22   2  16     1298.74     1632.01    291.19 o 
 -20   2  16     1712.99     1943.80    243.12 o 
 -18   2  16    11083.75    10990.89    772.17 o 
 -16   2  16     7209.00     7573.86    512.24 o 
 -14   2  16     2662.01     3001.65    389.26 o 
 -12   2  16    13004.02    13643.80   1190.75 o 
 -10   2  16     4775.39     5522.63    466.00 o 
  -8   2  16     4143.28     4752.79    344.45 o 
  -6   2  16     7340.92     7333.38    402.21 o 
  -4   2  16     4844.60     5009.72    432.14 o 
  -2   2  16     1195.97     1518.93    263.19 o 
   0   2  16     6450.84     6503.36    409.29 o 
   2   2  16     2840.13     3257.97    332.37 o 
   4   2  16     1524.58     1527.01    357.15 o 
   6   2  16     1003.48      644.20    325.59 o 
   8   2  16      248.71      237.13    289.85 o 
  10   2  16     1068.46      743.18    324.96 o 
  12   2  16      914.23      551.27    307.59 o 
  14   2  16     1243.53      820.55    347.77 o 
 -31   3  16       46.36      200.92    618.52 o 
 -29   3  16      270.74      411.25    412.83 o 
 -27   3  16      587.39      734.92    313.95 o 
 -25   3  16      472.85      716.53    296.52 o 
 -23   3  16      309.69      219.21    313.46 o 
 -21   3  16     1123.96      970.93    271.36 o 
 -19   3  16      339.67      293.15    232.96 o 
 -17   3  16      822.90      707.13    233.97 o 
 -15   3  16     2626.52     2601.57    304.69 o 
 -13   3  16     4287.21     4210.83    434.57 o 
 -11   3  16     3719.39     4389.00    446.40 o 
  -9   3  16     1743.60     1657.58    333.54 o 
  -7   3  16      359.99      414.46    212.28 o 
  -5   3  16      602.82      520.43    219.83 o 
  -3   3  16     2340.72     2847.80    317.42 o 
  -1   3  16      860.90      967.49    253.08 o 
   1   3  16      223.08      239.14    220.20 o 
   3   3  16      398.25      216.68    266.90 o 
   5   3  16     1868.31     1563.01    368.72 o 
   7   3  16        2.08      -12.84    264.94 o 
   9   3  16        3.78       86.36    280.07 o 
  11   3  16      500.61      191.70    295.28 o 
  13   3  16      662.90      295.19    305.73 o 
 -30   4  16     1359.18     1020.98    481.78 o 
 -28   4  16      229.34      100.87    419.93 o 
 -26   4  16      698.17      529.44    399.92 o 
 -24   4  16      945.19     1124.33    314.43 o 
 -22   4  16     2471.71     2485.49    360.96 o 
 -20   4  16     1331.41     1068.36    287.26 o 
 -18   4  16     1872.92     2172.97    390.61 o 
 -16   4  16       84.92       10.04    213.28 o 
 -14   4  16     8475.65     9208.34    490.20 o 
 -12   4  16     2780.49     2880.51    326.38 o 
 -10   4  16      131.19      100.71    272.30 o 
  -8   4  16      685.55      874.42    315.30 o 
  -6   4  16     1756.04     1641.90    362.74 o 
  -4   4  16      483.28      380.26    224.24 o 
  -2   4  16     3894.63     3337.32    345.21 o 
   0   4  16     3500.69     3266.90    344.74 o 
   2   4  16     1913.09     1637.20    475.71 o 
   4   4  16      431.15      370.02    296.40 o 
   6   4  16      492.49      349.30    308.57 o 
   8   4  16      886.20      494.08    328.40 o 
  10   4  16      113.56      119.33    300.39 o 
  12   4  16       70.70      278.40    349.64 o 
 -29   5  16      106.37      224.05    439.44 o 
 -27   5  16      414.52      376.50    355.28 o 
 -25   5  16     1529.48     1207.04    344.86 o 
 -23   5  16      916.36      779.82    313.84 o 
 -21   5  16      234.29      340.84    287.25 o 
 -19   5  16      307.13      223.32    260.46 o 
 -17   5  16      954.92      743.11    276.15 o 
 -15   5  16      160.19      142.79    241.42 o 
 -13   5  16      510.83      343.76    248.14 o 
 -11   5  16      921.81      789.48    262.29 o 
  -9   5  16     1106.52      934.99    268.95 o 
  -7   5  16      474.95      485.91    288.29 o 
  -5   5  16     1238.16     1131.80    349.58 o 
  -3   5  16      306.93       45.31    284.66 o 
  -1   5  16     1661.48     1563.56    306.60 o 
   1   5  16     2554.70     2076.62    399.94 o 
   3   5  16     1620.46     1595.93    381.92 o 
   5   5  16      355.62      269.09    318.32 o 
   7   5  16      283.62      228.20    329.49 o 
   9   5  16      720.92      675.50    384.30 o 
  11   5  16      100.89       30.83    330.75 o 
 -26   6  16      404.15      426.89    366.00 o 
 -24   6  16      173.00      265.43    329.35 o 
 -22   6  16      334.24      310.98    327.04 o 
 -20   6  16      499.66      368.17    302.68 o 
 -18   6  16      115.91      236.64    280.06 o 
 -16   6  16      943.49      848.29    315.22 o 
 -14   6  16        4.43      -16.61    251.86 o 
 -12   6  16     1897.32     1492.66    309.30 o 
 -10   6  16     1213.72     1087.99    303.52 o 
  -8   6  16     1060.02     1105.25    290.12 o 
  -6   6  16      335.60      183.55    242.50 o 
  -4   6  16      785.65      591.88    340.29 o 
  -2   6  16        4.23     -112.54    282.77 o 
   0   6  16      386.49      366.39    382.14 o 
   2   6  16      102.48      182.93    320.08 o 
   4   6  16     1208.74     1058.22    395.88 o 
   6   6  16      303.46      319.69    329.65 o 
   8   6  16      218.46       60.77    342.71 o 
 -23   7  16      519.64      368.57    311.09 o 
 -21   7  16     1572.08     1136.34    354.66 o 
 -19   7  16     1080.55      932.76    324.36 o 
 -17   7  16      982.89      779.71    320.04 o 
 -15   7  16      322.06      383.17    294.72 o 
 -13   7  16     2090.46     1666.45    336.77 o 
 -11   7  16     2145.95     1716.56    362.81 o 
  -9   7  16      896.66      656.99    297.57 o 
  -7   7  16      686.58      378.03    266.41 o 
  -5   7  16      482.98      433.05    293.01 o 
  -3   7  16      319.91      162.19    281.55 o 
  -1   7  16      695.95      490.22    342.53 o 
   1   7  16      914.52      945.51    500.33 o 
   3   7  16       36.10       39.40    449.12 o 
   5   7  16     1153.71     1284.32    577.16 o 
 -20   8  16        1.00      -12.44    288.88 o 
 -18   8  16        1.02      -53.78    283.11 o 
 -16   8  16       24.47     -144.38    268.47 o 
 -14   8  16      162.99       83.88    280.85 o 
 -12   8  16       25.50      -90.00    276.26 o 
 -10   8  16       74.19      -89.97    278.37 o 
  -8   8  16      463.49      321.89    296.97 o 
  -6   8  16        8.52      -89.95    273.83 o 
  -4   8  16       31.64       76.33    298.23 o 
  -2   8  16      207.78        3.01    302.46 o 
   0   8  16       89.32      -11.82    395.93 o 
 -33   1  17      289.89      236.38    652.01 o 
 -31   1  17      754.62      799.75    632.31 o 
 -29   1  17     1396.77     1474.54    425.88 o 
 -27   1  17     1663.48     1647.83    417.16 o 
 -25   1  17     1153.36     1226.04    376.68 o 
 -23   1  17     2046.85     1993.65    380.72 o 
 -21   1  17     1967.21     2151.40    395.39 o 
 -19   1  17     2514.84     2951.99    421.26 o 
 -17   1  17     3512.42     3264.11    409.44 o 
 -15   1  17     4293.95     4085.10    344.58 o 
 -13   1  17     6552.52     6302.72    401.36 o 
 -11   1  17     1617.79     1542.38    216.01 o 
  -9   1  17     2900.72     3146.85    308.00 o 
  -7   1  17     6632.46     7290.88    464.15 o 
  -5   1  17     2886.57     3112.05    312.09 o 
  -3   1  17     2693.10     3001.57    321.61 o 
  -1   1  17     2034.37     2497.77    312.13 o 
   1   1  17      643.56      733.58    239.70 o 
   3   1  17     1692.77     1448.11    361.45 o 
   7   1  17     2821.09     1837.84    545.64 o 
   9   1  17     2144.33     1473.42    506.24 o 
  11   1  17     1380.38      715.60    317.19 o 
  13   1  17      765.76      496.09    296.13 o 
 -32   2  17       32.42      114.25    575.19 o 
 -30   2  17       39.46      -65.65    388.99 o 
 -28   2  17      279.81      269.43    301.68 o 
 -26   2  17      215.42      122.24    265.87 o 
 -24   2  17       60.57       -6.99    290.41 o 
 -22   2  17      887.48      882.22    334.80 o 
 -20   2  17      167.73      208.60    263.04 o 
 -18   2  17        3.48       28.35    245.48 o 
 -16   2  17     5323.81     5365.78    476.99 o 
 -14   2  17     4615.26     4675.15    450.32 o 
 -12   2  17     2156.94     2158.12    354.98 o 
 -10   2  17       97.23      201.12    251.27 o 
  -8   2  17      444.08      444.51    216.82 o 
  -6   2  17       19.92       38.41    186.77 o 
  -4   2  17       53.86       99.88    204.16 o 
  -2   2  17       70.55      142.59    206.15 o 
   0   2  17     1549.75     1490.68    278.80 o 
   2   2  17      282.43      281.80    275.75 o 
   4   2  17      218.94      223.57    288.32 o 
   6   2  17      449.00      438.88    311.87 o 
   8   2  17      111.64       -5.91    267.43 o 
  10   2  17      139.41        3.43    254.95 o 
  12   2  17      195.58        5.84    254.95 o 
 -31   3  17      702.60      599.78    450.65 o 
 -29   3  17      950.29     1051.61    445.01 o 
 -27   3  17     1085.77      919.84    332.29 o 
 -25   3  17     1777.31     1606.78    338.55 o 
 -23   3  17      922.23      964.37    364.54 o 
 -21   3  17     1427.22     1241.59    366.27 o 
 -19   3  17      137.58      149.39    280.99 o 
 -17   3  17     1950.83     1741.45    351.73 o 
 -15   3  17      340.02      558.32    295.96 o 
 -13   3  17     2371.57     2368.55    374.96 o 
 -11   3  17     3422.90     3518.28    544.65 o 
  -9   3  17     2385.35     2298.04    369.10 o 
  -7   3  17     2616.07     2902.39    397.62 o 
  -5   3  17     4072.15     4146.16    363.19 o 
  -3   3  17     1301.53     1444.38    274.73 o 
  -1   3  17     5493.51     5970.66    507.04 o 
   1   3  17     5697.95     5223.20    548.59 o 
   3   3  17      708.74      640.87    305.41 o 
   5   3  17     2371.04     1760.63    390.82 o 
   7   3  17      535.12      367.81    302.36 o 
   9   3  17      337.09      210.77    280.60 o 
  11   3  17      331.81      238.51    303.56 o 
 -30   4  17      328.24     -137.24    445.71 o 
 -28   4  17      215.05      201.46    414.63 o 
 -26   4  17      514.10      634.37    411.70 o 
 -24   4  17     1489.68     1354.42    336.80 o 
 -22   4  17      662.86      440.62    272.87 o 
 -20   4  17       43.76      128.80    249.96 o 
 -18   4  17      428.64      514.34    256.04 o 
 -16   4  17      132.50       43.30    282.74 o 
 -14   4  17       22.38      -25.00    257.13 o 
 -12   4  17     1340.15     1724.12    368.98 o 
 -10   4  17     2119.00     1938.31    368.94 o 
  -8   4  17     1140.55      908.98    330.10 o 
  -6   4  17     1208.43     1014.99    325.01 o 
  -4   4  17      850.18      786.92    307.06 o 
  -2   4  17      625.53      587.14    247.69 o 
   0   4  17     1192.31     1235.59    285.61 o 
   2   4  17     2149.98     1773.02    402.67 o 
   4   4  17     1566.75     1167.93    416.62 o 
   6   4  17      767.23      514.89    343.94 o 
   8   4  17       55.13       38.26    297.68 o 
  10   4  17       21.82       64.14    297.32 o 
 -29   5  17      412.94       44.68    455.19 o 
 -27   5  17       36.92      107.74    412.97 o 
 -25   5  17      128.22       -6.53    320.93 o 
 -23   5  17      460.90      430.80    314.86 o 
 -21   5  17      195.55      220.31    290.05 o 
 -19   5  17      193.81      136.75    278.14 o 
 -17   5  17     3249.61     3385.58    388.62 o 
 -15   5  17      234.84      370.79    258.52 o 
 -13   5  17      381.35      409.54    317.99 o 
 -11   5  17     1540.24     1424.32    369.32 o 
  -9   5  17      941.90     1001.87    351.37 o 
  -7   5  17      693.02      435.33    306.23 o 
  -5   5  17      524.68      491.12    299.53 o 
  -3   5  17       20.76       62.08    283.95 o 
  -1   5  17      386.86      388.04    286.29 o 
   1   5  17     1520.37     1199.59    457.00 o 
   3   5  17      200.71      132.28    317.97 o 
   5   5  17      364.43      315.95    343.30 o 
   7   5  17      541.00      249.97    357.02 o 
   9   5  17     1003.41      663.02    384.81 o 
 -26   6  17      424.42      386.21    372.73 o 
 -24   6  17      436.97      301.64    352.79 o 
 -22   6  17      275.16      279.34    325.49 o 
 -20   6  17      221.61      344.24    311.15 o 
 -18   6  17     1334.14     1212.17    341.47 o 
 -16   6  17       23.05      -79.68    254.64 o 
 -14   6  17      447.60      311.04    253.45 o 
 -12   6  17     1666.57     1474.29    317.37 o 
 -10   6  17      954.63      919.40    431.39 o 
  -8   6  17      622.78      365.50    328.29 o 
  -6   6  17      630.58      359.02    305.06 o 
  -4   6  17      254.80      188.56    304.37 o 
  -2   6  17      323.52      327.36    316.25 o 
   0   6  17      482.41      265.93    397.90 o 
   2   6  17      787.17      508.21    451.09 o 
   4   6  17      550.11      411.26    363.16 o 
   6   6  17      490.25      436.38    389.98 o 
 -23   7  17      554.48      350.57    344.88 o 
 -21   7  17      117.11      -20.41    308.04 o 
 -19   7  17       91.55     -106.60    283.50 o 
 -17   7  17       25.36     -199.85    264.51 o 
 -15   7  17       18.45       56.80    277.33 o 
 -13   7  17      153.25       81.27    260.12 o 
 -11   7  17      479.04      271.93    278.98 o 
  -9   7  17      287.57      269.93    333.43 o 
  -7   7  17      182.32       33.52    314.01 o 
  -5   7  17       67.52       28.37    301.56 o 
  -3   7  17      157.68       64.21    319.93 o 
  -1   7  17       58.02      -72.88    368.36 o 
   1   7  17       92.25      -76.82    370.33 o 
   3   7  17       60.51        1.97    417.60 o 
 -18   8  17      650.69      409.61    319.76 o 
 -16   8  17      583.39      425.94    323.66 o 
 -14   8  17      513.97      395.59    306.05 o 
 -12   8  17     1556.14     1194.01    367.32 o 
 -10   8  17      767.10      724.12    324.86 o 
  -8   8  17      374.37      203.18    295.86 o 
  -6   8  17      349.59      127.56    333.45 o 
  -4   8  17      718.13      262.69    357.06 o 
  -2   8  17       88.63      261.99    445.18 o 
 -30   0  18       13.35      187.13    547.61 o 
 -28   0  18      167.79      244.26    518.06 o 
 -26   0  18     1236.53     1436.00    545.64 o 
 -24   0  18      551.20      504.27    488.51 o 
 -22   0  18     6884.40     7114.97    882.48 o 
 -20   0  18     1101.84     1321.75    492.45 o 
 -18   0  18      104.02      332.90    417.60 o 
 -16   0  18     2993.81     2921.24    571.25 o 
 -14   0  18     1523.37     1619.19    482.60 o 
 -12   0  18     3785.42     4039.87    442.22 o 
 -10   0  18      934.83     1199.09    312.31 o 
  -8   0  18     2238.94     2670.54    366.32 o 
  -6   0  18      963.71     1028.40    313.31 o 
  -4   0  18     1044.62     1232.12    326.89 o 
  -2   0  18     1147.65     1277.20    329.89 o 
   0   0  18     7297.41     8289.03    741.64 o 
   2   0  18       77.14      151.68    390.02 o 
   4   0  18     1114.95     1244.92    490.48 o 
  10   0  18     1990.85     1020.36    484.57 o 
  12   0  18     1095.28      435.33    419.57 o 
 -31   1  18       86.89      -31.52    569.28 o 
 -29   1  18       73.19      136.31    371.56 o 
 -27   1  18        4.41       30.61    313.90 o 
 -25   1  18        1.45      -11.81    316.69 o 
 -23   1  18        6.52      -58.17    298.04 o 
 -21   1  18      194.07      195.51    302.75 o 
 -19   1  18      164.71      211.74    273.63 o 
 -17   1  18      619.82      706.48    320.95 o 
 -15   1  18      378.11      335.90    217.43 o 
 -13   1  18      859.64      864.18    240.44 o 
 -11   1  18       62.41      311.97    212.46 o 
  -9   1  18      217.27      245.20    170.43 o 
  -7   1  18       25.81      -33.20    161.37 o 
  -5   1  18      268.24      441.47    231.19 o 
  -3   1  18        7.44       78.65    180.33 o 
  -1   1  18      672.00      823.79    216.13 o 
   1   1  18      264.42      247.24    229.02 o 
   3   1  18      497.70      610.33    319.37 o 
   5   1  18      218.86      141.16    275.97 o 
   7   1  18       12.13      -51.90    255.37 o 
   9   1  18      100.02       70.82    247.51 o 
  11   1  18        1.64        8.20    276.27 o 
 -30   2  18     1484.02     1193.71    673.68 o 
 -28   2  18     1708.09     2062.10    461.07 o 
 -26   2  18     1309.24     1365.06    405.38 o 
 -24   2  18     1292.00     1569.98    415.56 o 
 -22   2  18      562.39      563.37    335.68 o 
 -20   2  18     1580.57     1899.49    487.53 o 
 -18   2  18     2411.01     2417.52    392.93 o 
 -16   2  18     1890.59     1713.78    362.19 o 
 -14   2  18      214.00      112.94    264.63 o 
 -12   2  18      635.36      572.34    293.29 o 
 -10   2  18     1966.24     2208.63    381.03 o 
  -8   2  18     2811.68     3087.24    322.64 o 
  -6   2  18     3032.06     3324.44    333.53 o 
  -4   2  18     3270.51     3625.12    347.60 o 
  -2   2  18      585.27      750.41    251.53 o 
   0   2  18      164.62      209.32    289.51 o 
   2   2  18     1049.01      832.56    332.89 o 
   4   2  18      374.54      429.21    317.43 o 
   6   2  18     1550.94     1129.92    338.03 o 
   8   2  18      298.84      225.52    287.42 o 
  10   2  18      460.72      165.77    283.43 o 
 -31   3  18      147.38      -27.24    447.73 o 
 -29   3  18       18.49      -97.80    366.29 o 
 -27   3  18      223.36      281.90    358.99 o 
 -25   3  18      149.81      -43.61    313.06 o 
 -23   3  18       73.07       29.55    447.15 o 
 -21   3  18      797.84      607.23    332.07 o 
 -19   3  18      606.30      665.88    331.41 o 
 -17   3  18     1806.29     1837.90    389.28 o 
 -15   3  18       40.14       28.54    269.52 o 
 -13   3  18     1672.40     1241.81    335.03 o 
 -11   3  18      618.26      732.88    306.28 o 
  -9   3  18       37.84      144.86    259.30 o 
  -7   3  18      118.69       85.33    259.70 o 
  -5   3  18       95.75        0.69    201.86 o 
  -3   3  18     1225.55     1008.81    269.43 o 
  -1   3  18      226.31      161.43    236.27 o 
   1   3  18       31.55       31.25    269.25 o 
   3   3  18        1.56     -115.67    267.08 o 
   5   3  18      166.82      231.82    313.30 o 
   7   3  18       13.96     -137.39    274.96 o 
   9   3  18        1.02       12.16    277.29 o 
 -30   4  18      843.98      741.15    497.88 o 
 -28   4  18      611.82      521.96    349.79 o 
 -26   4  18      479.85      352.36    388.34 o 
 -24   4  18      738.85      390.02    585.04 o 
 -22   4  18     1650.26     1044.28    394.84 o 
 -20   4  18      124.18      182.90    327.18 o 
 -18   4  18     2113.82     2028.10    419.14 o 
 -16   4  18     1757.11     2136.50    404.42 o 
 -14   4  18      998.90      984.77    400.86 o 
 -12   4  18     1244.46      913.39    348.42 o 
 -10   4  18     1388.18     1626.64    378.84 o 
  -8   4  18     2249.12     2223.51    427.45 o 
  -6   4  18     1152.56     1337.33    372.51 o 
  -4   4  18     1056.47      638.85    328.97 o 
  -2   4  18     2511.03     2196.64    327.35 o 
   0   4  18     1587.51     1122.46    396.92 o 
   2   4  18      784.46      753.37    347.67 o 
   4   4  18     1910.42     1419.87    395.22 o 
   6   4  18     1440.88      847.01    337.29 o 
   8   4  18      432.02      546.76    339.34 o 
 -27   5  18      273.83      463.12    461.61 o 
 -25   5  18     1443.44     1487.16    389.13 o 
 -23   5  18      543.31      258.73    319.97 o 
 -21   5  18      786.54      943.84    415.99 o 
 -19   5  18       26.83        3.76    354.98 o 
 -17   5  18     1146.31      989.10    384.35 o 
 -15   5  18      112.89      -22.08    313.67 o 
 -13   5  18      215.35      223.80    325.04 o 
 -11   5  18      254.70      229.56    313.26 o 
  -9   5  18      860.81      697.83    339.35 o 
  -7   5  18      778.62      668.60    330.71 o 
  -5   5  18     1759.60     1136.82    463.89 o 
  -3   5  18        3.29     -127.54    278.33 o 
  -1   5  18      219.59      147.74    356.54 o 
   1   5  18      709.99      656.49    331.76 o 
   3   5  18      766.80      553.73    340.63 o 
   5   5  18      634.92      323.80    353.28 o 
   7   5  18      170.13      -47.77    307.60 o 
 -24   6  18      341.35      245.46    345.37 o 
 -22   6  18       66.64       89.17    313.05 o 
 -20   6  18      397.75      365.52    324.26 o 
 -18   6  18      113.51      122.18    342.60 o 
 -16   6  18      425.42      456.28    357.84 o 
 -14   6  18       76.20      109.18    301.25 o 
 -12   6  18     1288.14      925.60    363.96 o 
 -10   6  18      758.28      486.92    345.84 o 
  -8   6  18       90.55       60.83    307.92 o 
  -6   6  18      257.67       64.52    299.82 o 
  -4   6  18      842.82      555.52    324.17 o 
  -2   6  18        2.70     -121.11    302.45 o 
   0   6  18      207.72      126.07    376.23 o 
   2   6  18      585.21      537.76    437.30 o 
   4   6  18       98.24       17.69    296.46 o 
 -21   7  18      616.02      280.18    337.92 o 
 -19   7  18      144.60       88.11    294.20 o 
 -17   7  18      225.88       80.74    277.44 o 
 -15   7  18     1206.61      720.34    363.31 o 
 -13   7  18      658.19      413.48    354.75 o 
 -11   7  18      578.81       66.44    319.53 o 
  -9   7  18     1051.40      555.67    358.83 o 
  -7   7  18      994.14      470.27    330.07 o 
  -5   7  18      488.58      109.51    328.10 o 
  -3   7  18      551.85      492.72    351.08 o 
  -1   7  18       41.13      224.56    423.51 o 
 -14   8  18       21.48      -97.28    282.07 o 
 -12   8  18      101.64      -64.26    337.02 o 
 -10   8  18       23.27     -100.21    320.77 o 
  -8   8  18      101.90       85.74    328.26 o 
 -31   1  19      988.48     1166.13    687.47 o 
 -29   1  19      680.24      604.28    407.40 o 
 -27   1  19     1037.48     1110.99    426.01 o 
 -25   1  19     1497.46     1563.21    420.62 o 
 -23   1  19     1310.76     1365.78    395.55 o 
 -21   1  19     2903.23     2831.94    440.59 o 
 -19   1  19     4825.52     5040.02    518.73 o 
 -17   1  19     2307.24     3021.20    434.58 o 
 -15   1  19      817.20      834.72    262.44 o 
 -13   1  19      585.91      495.09    230.03 o 
 -11   1  19     1324.78     1374.25    277.54 o 
  -9   1  19     1758.32     1888.15    250.57 o 
  -7   1  19     2411.18     2492.49    276.88 o 
  -5   1  19     1067.69     1156.68    234.07 o 
  -3   1  19     2581.70     2978.97    297.15 o 
  -1   1  19      790.77      987.89    234.39 o 
   1   1  19     1163.40     1000.69    364.87 o 
   3   1  19      492.89      274.08    293.74 o 
   5   1  19     1479.33      924.56    341.18 o 
   7   1  19     1528.50      763.91    324.86 o 
   9   1  19     1153.25      706.67    327.29 o 
 -30   2  19       10.74       34.11    416.08 o 
 -28   2  19        2.18       61.48    367.59 o 
 -26   2  19       50.48      -56.42    346.69 o 
 -24   2  19        0.32       -5.91    321.75 o 
 -22   2  19     1136.87     1078.16    394.06 o 
 -20   2  19      433.38      442.49    329.84 o 
 -18   2  19       26.39       97.61    282.77 o 
 -16   2  19      346.36      424.71    292.94 o 
 -14   2  19       39.63       78.29    254.48 o 
 -12   2  19      333.48      242.69    282.25 o 
 -10   2  19      404.81      539.39    310.46 o 
  -8   2  19       39.48      213.29    291.78 o 
  -6   2  19        0.57      -69.55    209.08 o 
  -4   2  19        0.59      -50.80    216.61 o 
  -2   2  19       21.04        3.28    234.26 o 
   0   2  19     2302.69     1934.85    404.35 o 
   2   2  19     1122.62      827.91    329.26 o 
   4   2  19      191.93      206.87    287.72 o 
   6   2  19       36.45      -79.61    267.30 o 
   8   2  19      243.86      107.88    277.73 o 
 -29   3  19      875.46      954.04    453.19 o 
 -27   3  19      976.63      893.75    437.51 o 
 -25   3  19      978.34      898.46    416.50 o 
 -23   3  19      199.27      163.40    332.58 o 
 -21   3  19     1775.20     1668.43    634.28 o 
 -19   3  19      124.51      110.10    304.15 o 
 -17   3  19     2935.97     2906.57    570.26 o 
 -15   3  19     2305.66     1861.16    396.23 o 
 -13   3  19     1716.11     1582.13    385.91 o 
 -11   3  19     2329.78     2706.88    431.05 o 
  -9   3  19     2227.86     2141.00    394.79 o 
  -7   3  19      627.71      679.14    332.68 o 
  -5   3  19     3452.02     2980.33    648.07 o 
  -3   3  19     3111.31     2669.48    341.24 o 
  -1   3  19      974.94      827.05    334.51 o 
   1   3  19      406.50      284.34    298.89 o 
   3   3  19      349.67      274.97    289.33 o 
   5   3  19      274.11      225.48    313.88 o 
   7   3  19        4.60      -16.34    270.90 o 
 -28   4  19      423.33      384.11    447.62 o 
 -26   4  19      280.94      531.85    616.55 o 
 -24   4  19      274.17      293.50    569.28 o 
 -22   4  19      298.49      259.66    355.44 o 
 -20   4  19      322.92      310.89    349.54 o 
 -18   4  19      195.88      227.73    337.77 o 
 -16   4  19      146.40       73.63    301.09 o 
 -14   4  19      687.36      649.28    352.36 o 
 -12   4  19      458.56      522.58    351.68 o 
 -10   4  19      127.67       51.36    294.92 o 
  -8   4  19      826.17      611.09    337.83 o 
  -6   4  19      919.70      907.24    335.24 o 
  -4   4  19      928.34      768.64    331.62 o 
  -2   4  19      236.63      334.42    318.67 o 
   0   4  19      130.65       21.96    269.29 o 
   2   4  19      133.50       42.98    276.49 o 
   4   4  19       89.76      -83.12    278.75 o 
   6   4  19        2.47     -197.17    277.09 o 
 -27   5  19      399.84      439.27    717.01 o 
 -25   5  19      475.17      427.45    620.49 o 
 -23   5  19      768.03      796.48    449.04 o 
 -21   5  19     1353.89     1514.18    445.84 o 
 -19   5  19       47.02      200.17    367.84 o 
 -17   5  19     1100.85      751.52    394.17 o 
 -15   5  19     1347.00      981.65    385.95 o 
 -13   5  19      253.61      272.26    335.14 o 
 -11   5  19      389.94      259.87    322.74 o 
  -9   5  19      368.03      226.16    327.43 o 
  -7   5  19      172.80      121.01    312.26 o 
  -5   5  19      863.82      757.32    340.95 o 
  -3   5  19      531.54      348.92    304.85 o 
  -1   5  19       22.07      -31.52    348.66 o 
   1   5  19      847.76      557.46    395.93 o 
   3   5  19      484.18      342.55    338.84 o 
 -24   6  19      882.47      640.63    482.65 o 
 -22   6  19     1316.63     1221.59    471.21 o 
 -20   6  19      433.46      382.64    404.56 o 
 -18   6  19      265.52      356.77    384.17 o 
 -16   6  19      995.20      773.33    376.92 o 
 -14   6  19      274.54      170.90    349.43 o 
 -12   6  19      124.43      134.52    310.45 o 
 -10   6  19      653.49      529.21    348.02 o 
  -8   6  19     1197.53      509.72    328.95 o 
  -6   6  19      328.12      209.85    309.38 o 
  -4   6  19      276.08       65.28    297.23 o 
  -2   6  19      456.16      183.19    372.30 o 
   0   6  19      102.49       41.37    376.23 o 
   2   6  19      205.24      177.28    395.93 o 
 -19   7  19      226.00      125.44    378.45 o 
 -17   7  19       15.77     -196.66    286.50 o 
 -15   7  19      153.08     -121.69    314.53 o 
 -13   7  19       73.02       69.49    317.27 o 
 -11   7  19      105.64     -105.14    299.76 o 
  -9   7  19       14.86      -38.39    306.86 o 
  -7   7  19      209.46     -150.29    327.86 o 
  -5   7  19       11.49       50.71    312.20 o 
  -3   7  19       86.07      -45.31    326.99 o 
 -30   0  20     1236.39     1260.68    695.34 o 
 -28   0  20     1088.25     1428.12    663.83 o 
 -26   0  20     1874.52     1386.75    604.73 o 
 -24   0  20      179.86      358.51    523.97 o 
 -22   0  20     5892.11     6199.01    862.78 o 
 -20   0  20    10261.86    11673.13   1047.94 o 
 -18   0  20     4032.16     4195.71    734.74 o 
 -16   0  20     8329.60     9248.28    963.24 o 
 -14   0  20      904.52     1087.34    518.06 o 
 -12   0  20     1049.71     1130.67    482.60 o 
 -10   0  20     3218.73     3477.87    445.69 o 
  -8   0  20     2020.66     2226.00    404.97 o 
  -6   0  20     1222.46     1025.88    355.11 o 
  -4   0  20     3892.04     4528.88    502.46 o 
  -2   0  20      128.69      236.43    312.70 o 
   0   0  20     1654.63     1313.87    525.94 o 
   2   0  20     1523.08     1128.70    529.88 o 
   4   0  20      609.41      451.09    399.87 o 
   6   0  20     1340.04      736.71    457.00 o 
   8   0  20     1143.16      470.79    457.00 o 
 -31   1  20        8.15     -145.70    409.56 o 
 -29   1  20       13.04      -60.20    403.82 o 
 -27   1  20       39.04      -51.44    359.16 o 
 -25   1  20      730.69      629.29    402.47 o 
 -23   1  20       76.44       63.63    346.11 o 
 -21   1  20       69.44       46.21    324.96 o 
 -19   1  20     1067.47     1238.18    372.91 o 
 -17   1  20     3055.05     3530.35    471.88 o 
 -15   1  20      713.08      761.94    335.24 o 
 -13   1  20       15.99      -77.06    211.97 o 
 -11   1  20      237.35      197.38    242.48 o 
  -9   1  20        0.81      -54.50    213.60 o 
  -7   1  20       56.58       21.36    197.58 o 
  -5   1  20       77.88       -2.83    204.28 o 
  -3   1  20      122.03      208.92    211.94 o 
  -1   1  20      179.70      147.67    219.51 o 
   1   1  20      712.68      423.52    326.98 o 
   3   1  20       77.59      -30.27    282.87 o 
   5   1  20      143.62       24.91    283.49 o 
   7   1  20      287.93      134.53    257.96 o 
 -30   2  20      694.40      671.59    456.63 o 
 -28   2  20      932.26     1024.87    445.66 o 
 -26   2  20     1026.01     1203.48    454.95 o 
 -24   2  20      807.00      898.73    417.29 o 
 -22   2  20      223.96      334.51    366.17 o 
 -20   2  20      488.16      773.13    350.54 o 
 -18   2  20     1257.12     1700.58    512.15 o 
 -16   2  20     1283.69     1225.89    294.02 o 
 -14   2  20     1581.44     1722.07    398.30 o 
 -12   2  20     1818.40     2124.72    402.44 o 
 -10   2  20     1000.02     1273.15    375.74 o 
  -8   2  20      740.44      700.01    337.15 o 
  -6   2  20     3063.39     3069.20    369.08 o 
  -4   2  20     4172.43     3950.24    396.42 o 
  -2   2  20     1206.75     1180.93    301.45 o 
   0   2  20      335.71      343.71    312.16 o 
   2   2  20     3350.44     3074.88    691.41 o 
   4   2  20      588.38      585.65    314.14 o 
   6   2  20       80.45       32.26    291.70 o 
 -29   3  20      327.33      207.08    440.22 o 
 -27   3  20      165.40      230.57    408.76 o 
 -25   3  20       67.97       72.09    384.70 o 
 -23   3  20      353.61      400.19    392.88 o 
 -21   3  20       28.56     -155.62    494.42 o 
 -19   3  20      734.09      476.19    343.29 o 
 -17   3  20       16.45        4.00    305.62 o 
 -15   3  20       38.20        0.73    294.10 o 
 -13   3  20      430.43      330.89    323.82 o 
 -11   3  20      472.72      464.12    327.29 o 
  -9   3  20      267.16      434.21    350.06 o 
  -7   3  20      659.22      677.62    344.68 o 
  -5   3  20        6.01     -108.46    294.45 o 
  -3   3  20      395.27      275.99    246.70 o 
  -1   3  20     1213.57      733.75    338.31 o 
   1   3  20      581.42      190.85    272.93 o 
   3   3  20      268.25      350.57    320.76 o 
   5   3  20       17.70     -139.53    286.79 o 
 -26   4  20      254.12       31.52    644.13 o 
 -24   4  20      331.69      143.80    555.49 o 
 -22   4  20      465.27      242.29    539.73 o 
 -20   4  20     1025.26      865.56    399.45 o 
 -18   4  20       91.20      187.18    347.77 o 
 -16   4  20     2143.02     2071.40    448.73 o 
 -14   4  20     1710.87     1800.19    446.44 o 
 -12   4  20     1359.09     1462.80    403.32 o 
 -10   4  20     1120.68     1204.58    401.27 o 
  -8   4  20     1506.92     1270.89    381.66 o 
  -6   4  20        3.00      -95.18    275.10 o 
  -4   4  20      765.75      362.38    333.81 o 
  -2   4  20     2102.53      910.05    472.76 o 
   0   4  20     1164.47      784.38    352.71 o 
   2   4  20      256.74      260.65    299.80 o 
   4   4  20       82.78      113.91    330.51 o 
 -25   5  20     1104.93      596.85    650.04 o 
 -23   5  20      226.50      178.20    415.08 o 
 -21   5  20     1280.11      896.56    449.84 o 
 -19   5  20       11.74       48.97    380.58 o 
 -17   5  20     1356.56     1142.86    431.27 o 
 -15   5  20      762.90      581.30    387.13 o 
 -13   5  20      406.29      407.84    352.60 o 
 -11   5  20      713.46      496.36    386.08 o 
  -9   5  20     1373.88     1168.86    408.74 o 
  -7   5  20      274.74      243.51    305.70 o 
  -5   5  20      678.83      444.74    352.34 o 
  -3   5  20      398.95      354.57    417.60 o 
  -1   5  20      544.59      299.41    405.78 o 
   1   5  20      467.56      409.72    437.30 o 
 -22   6  20      308.06      -33.33    410.44 o 
 -20   6  20      241.47       85.70    375.21 o 
 -18   6  20      303.99       57.06    357.07 o 
 -16   6  20      242.37      185.90    344.52 o 
 -14   6  20      118.17     -105.80    307.06 o 
 -12   6  20       47.89       -8.11    335.22 o 
 -10   6  20       46.55     -155.24    312.60 o 
  -8   6  20       34.63       72.97    306.41 o 
  -6   6  20      199.46       26.81    320.89 o 
  -4   6  20       41.65     -172.55    315.88 o 
  -2   6  20      114.64       25.61    390.02 o 
 -13   7  20      542.14      259.80    350.60 o 
 -11   7  20       39.32     -101.52    305.49 o 
  -9   7  20      193.52     -114.15    335.68 o 
 -29   1  21      900.87      894.07    467.90 o 
 -27   1  21      368.35      338.24    394.12 o 
 -25   1  21     1322.62     1373.70    450.23 o 
 -23   1  21     1044.28      931.56    413.05 o 
 -21   1  21      277.81      312.23    356.98 o 
 -19   1  21     1170.28      991.61    374.56 o 
 -17   1  21     2223.16     2595.82    469.09 o 
 -15   1  21     2327.68     2579.56    442.83 o 
 -13   1  21      681.23      662.08    280.50 o 
 -11   1  21      992.89     1116.74    297.99 o 
  -9   1  21      763.75      870.21    290.79 o 
  -7   1  21     1861.99     2018.76    302.05 o 
  -5   1  21     1299.50     1390.47    281.47 o 
  -3   1  21     2399.05     2650.22    324.09 o 
  -1   1  21      374.67      415.54    271.07 o 
   1   1  21     1293.36     1054.38    354.97 o 
   3   1  21      794.49      356.79    293.29 o 
   5   1  21      407.52      203.21    301.09 o 
 -28   2  21       72.17      101.85    429.32 o 
 -26   2  21      416.53      523.68    417.32 o 
 -24   2  21        3.01       98.83    350.00 o 
 -22   2  21       12.69       37.74    331.49 o 
 -20   2  21       67.43       76.91    315.45 o 
 -18   2  21       18.38       19.53    311.07 o 
 -16   2  21      638.64      833.58    371.87 o 
 -14   2  21      134.40      210.02    265.80 o 
 -12   2  21       54.45      171.60    332.19 o 
 -10   2  21      354.82      540.00    360.62 o 
  -8   2  21       46.71       71.40    317.75 o 
  -6   2  21       40.30       94.23    334.97 o 
  -4   2  21      635.46      451.92    280.40 o 
  -2   2  21      101.94      -55.58    291.91 o 
   0   2  21      188.40      176.18    326.45 o 
   2   2  21      448.26      151.00    310.05 o 
   4   2  21      208.50       93.40    306.18 o 
 -27   3  21      461.82      535.81    443.63 o 
 -25   3  21      284.17      286.13    396.61 o 
 -23   3  21        3.83      -70.34    378.01 o 
 -21   3  21     1810.33     2166.80    713.07 o 
 -19   3  21      746.68      652.01    581.10 o 
 -17   3  21      300.76      195.01    339.86 o 
 -15   3  21      722.75      813.54    370.95 o 
 -13   3  21     1716.03     1346.10    413.68 o 
 -11   3  21     1240.61     1213.23    404.61 o 
  -9   3  21     1037.90      959.03    382.50 o 
  -7   3  21      764.16      472.49    360.36 o 
  -5   3  21      593.43      425.71    334.83 o 
  -3   3  21      107.13       25.22    308.42 o 
  -1   3  21      680.96      434.19    330.72 o 
   1   3  21     1260.10      811.58    512.15 o 
   3   3  21     1109.36      602.97    363.25 o 
 -26   4  21      141.67      162.37    447.05 o 
 -24   4  21      419.46      135.92    587.01 o 
 -22   4  21      252.45      374.26    614.58 o 
 -20   4  21      255.69      272.64    373.97 o 
 -18   4  21      123.03      110.63    361.63 o 
 -16   4  21      336.58      309.37    373.22 o 
 -14   4  21      239.17      339.82    367.21 o 
 -12   4  21      537.07      287.68    350.00 o 
 -10   4  21      207.52      286.94    341.42 o 
  -8   4  21      117.67       70.50    324.48 o 
  -6   4  21       25.31        5.50    311.84 o 
  -4   4  21      291.23      216.27    292.44 o 
  -2   4  21       83.85      195.01    372.30 o 
   0   4  21       27.46       41.37    380.17 o 
 -23   5  21       16.29     -185.16    624.43 o 
 -21   5  21      554.04      294.45    439.26 o 
 -19   5  21      242.53       85.08    394.00 o 
 -17   5  21       61.05      109.09    375.11 o 
 -15   5  21     1131.82      904.27    409.78 o 
 -13   5  21      981.31      779.07    400.40 o 
 -11   5  21      590.23      436.00    343.62 o 
  -9   5  21      598.13      341.06    319.76 o 
  -7   5  21      131.67      191.09    301.22 o 
  -5   5  21      188.54       21.63    316.19 o 
  -3   5  21     1329.19      750.50    484.57 o 
  -1   5  21      688.87      321.08    409.72 o 
 -18   6  21      227.56      176.88    364.87 o 
 -16   6  21      670.73      282.54    364.61 o 
 -14   6  21      574.11      231.18    330.80 o 
 -12   6  21      661.00      445.43    391.99 o 
 -10   6  21      609.84      288.43    322.53 o 
  -8   6  21      875.33      365.30    328.39 o 
  -6   6  21      148.35        3.87    290.88 o 
 -28   0  22      761.39      917.93    636.25 o 
 -26   0  22     1021.92     1256.74    689.44 o 
 -24   0  22      662.08      728.83    614.58 o 
 -22   0  22     1406.91     1579.79    655.95 o 
 -20   0  22     1710.02     1617.22    604.73 o 
 -18   0  22       98.45      130.01    508.21 o 
 -16   0  22      534.80      685.50    541.70 o 
 -14   0  22      453.57      644.13    494.42 o 
 -12   0  22      202.07      525.94    514.12 o 
 -10   0  22     1765.33     1881.17    600.79 o 
  -8   0  22     1099.70     1575.16    413.98 o 
  -6   0  22      164.50      302.32    351.21 o 
  -4   0  22      751.98      744.44    387.27 o 
  -2   0  22     1856.92     1587.67    650.04 o 
   0   0  22       54.19       21.67    470.79 o 
   2   0  22      576.61      362.45    449.12 o 
 -27   1  22        0.70     -131.92    372.59 o 
 -25   1  22      590.62      631.51    428.31 o 
 -23   1  22      386.41      630.13    395.32 o 
 -21   1  22      393.89      409.95    378.37 o 
 -19   1  22      137.05       -5.89    341.18 o 
 -17   1  22       96.63      270.96    344.73 o 
 -15   1  22       64.35       31.87    313.07 o 
 -13   1  22       17.67       58.17    331.07 o 
 -11   1  22       48.50      168.51    271.05 o 
  -9   1  22       59.68      139.31    346.79 o 
  -7   1  22        5.42      102.52    284.12 o 
  -5   1  22      182.33      128.83    251.24 o 
  -3   1  22      403.50      158.35    252.82 o 
  -1   1  22        4.40      -23.25    319.31 o 
   1   1  22      146.94      181.98    341.20 o 
 -26   2  22      495.42      441.89    448.97 o 
 -24   2  22      516.32      387.07    422.99 o 
 -22   2  22      241.37      147.47    369.37 o 
 -20   2  22      390.62      335.61    367.10 o 
 -18   2  22      453.07      470.86    371.70 o 
 -16   2  22      856.25      973.92    401.92 o 
 -14   2  22     1516.10     1290.52    329.19 o 
 -12   2  22     1136.97     1200.72    319.16 o 
 -10   2  22      346.94      381.44    303.52 o 
  -8   2  22      757.81      935.28    323.11 o 
  -6   2  22     1626.94     1814.62    357.79 o 
  -4   2  22      957.58     1255.78    333.35 o 
  -2   2  22      286.14      390.79    293.95 o 
   0   2  22      412.95      333.42    320.99 o 
   2   2  22      877.03      455.42    344.35 o 
 -25   3  22        6.02     -254.66    390.92 o 
 -23   3  22      285.15      329.85    406.26 o 
 -21   3  22       75.15       17.50    347.27 o 
 -19   3  22       95.40       70.91    531.85 o 
 -17   3  22       23.19       11.60    349.96 o 
 -15   3  22      168.15       87.46    369.37 o 
 -13   3  22      260.06      341.72    370.34 o 
 -11   3  22      154.62      127.91    359.29 o 
  -9   3  22       41.29     -118.34    326.13 o 
  -7   3  22       93.91      110.83    344.03 o 
  -5   3  22       52.47      298.22    337.53 o 
  -3   3  22      131.69       43.34    348.66 o 
  -1   3  22      522.25       63.03    397.90 o 
 -24   4  22      568.68      175.31    596.85 o 
 -22   4  22        1.49     -372.30    581.10 o 
 -20   4  22     1287.01     1079.46    685.50 o 
 -18   4  22      329.04      320.07    416.66 o 
 -16   4  22      532.95      693.35    421.05 o 
 -14   4  22      736.50      683.32    426.19 o 
 -12   4  22      957.30      822.31    403.17 o 
 -10   4  22      346.24      340.01    372.48 o 
  -8   4  22     1625.66     1039.70    381.74 o 
  -6   4  22       58.86      -20.05    310.73 o 
  -4   4  22        6.71       37.43    362.45 o 
  -2   4  22      435.83        1.97    342.75 o 
 -19   5  22      760.21      582.25    444.94 o 
 -17   5  22      776.04      741.62    435.27 o 
 -15   5  22      217.45       -6.04    363.96 o 
 -13   5  22      413.17      293.99    370.10 o 
 -11   5  22      857.72      645.19    381.16 o 
  -9   5  22      246.39      143.66    333.49 o 
  -7   5  22      265.15      205.06    330.50 o 
  -5   5  22      240.08      149.71    415.63 o 
 -25   1  23      782.63      691.04    450.02 o 
 -23   1  23     1807.28     1795.38    475.17 o 
 -21   1  23     1363.32     1315.56    438.22 o 
 -19   1  23     1399.25     1064.61    424.59 o 
 -17   1  23      433.56      576.25    376.72 o 
 -15   1  23      671.06      631.07    387.24 o 
 -13   1  23      766.24      902.24    414.90 o 
 -11   1  23      787.84      909.29    330.58 o 
  -9   1  23     1161.82     1495.14    363.24 o 
  -7   1  23     2243.19     2469.55    395.79 o 
  -5   1  23      278.79      268.94    270.34 o 
  -3   1  23      821.15      873.15    349.27 o 
  -1   1  23      673.75      406.73    363.85 o 
 -24   2  23        1.50       11.99    394.52 o 
 -22   2  23      329.37      246.28    419.96 o 
 -20   2  23       87.76     -100.79    359.26 o 
 -18   2  23        0.23       52.93    343.24 o 
 -16   2  23       12.33      -29.73    326.63 o 
 -14   2  23      106.83       45.40    365.58 o 
 -12   2  23       10.75      -34.73    282.01 o 
 -10   2  23      647.97      482.36    318.38 o 
  -8   2  23      102.70      120.10    311.39 o 
  -6   2  23        0.82      -34.58    284.40 o 
  -4   2  23        2.30        1.11    348.42 o 
  -2   2  23      409.87      176.33    359.95 o 
 -23   3  23      137.62       66.69    424.49 o 
 -21   3  23       88.41      262.53    407.45 o 
 -19   3  23      318.56      323.66    396.12 o 
 -17   3  23      601.37      961.27    600.79 o 
 -15   3  23      909.33      935.01    444.22 o 
 -13   3  23      481.31      564.77    414.33 o 
 -11   3  23      403.84      342.80    409.90 o 
  -9   3  23      330.23      572.04    411.91 o 
  -7   3  23      621.48      468.03    374.83 o 
  -5   3  23      408.72      292.45    341.42 o 
  -3   3  23      185.68      -47.28    399.87 o 
 -20   4  23      435.28      596.85    588.97 o 
 -18   4  23       37.97      144.78    420.65 o 
 -16   4  23       47.83      117.56    397.00 o 
 -14   4  23      483.35      398.11    406.37 o 
 -12   4  23      777.90      770.90    423.63 o 
 -10   4  23      163.53      189.50    380.50 o 
  -8   4  23      140.85      231.41    341.91 o 
  -6   4  23       21.59       79.34    334.32 o 
 -24   0  24        1.92     -118.19    577.16 o 
 -22   0  24      322.43      553.52    587.01 o 
 -20   0  24     1409.69     1099.16    671.71 o 
 -18   0  24     1522.96     1148.40    632.31 o 
 -16   0  24      397.50      653.98    557.46 o 
 -14   0  24      482.66      267.89    545.64 o 
 -12   0  24       59.29       13.79    527.91 o 
 -10   0  24     1449.27     1424.18    661.86 o 
  -8   0  24     2016.42     1867.39    691.41 o 
  -6   0  24     1970.43     2105.54    504.64 o 
  -4   0  24      101.91      -47.28    604.73 o 
 -23   1  24        0.04      -12.29    385.11 o 
 -21   1  24      165.29       37.43    366.69 o 
 -19   1  24        1.30      -65.71    337.29 o 
 -17   1  24       17.24       88.47    351.23 o 
 -15   1  24       38.10      368.77    383.91 o 
 -13   1  24       78.29     -111.79    366.32 o 
 -11   1  24      157.83      126.12    390.14 o 
  -9   1  24        2.84      -67.28    308.30 o 
  -7   1  24      100.41      217.40    335.08 o 
  -5   1  24       32.60       14.73    305.01 o 
 -22   2  24      686.05      744.56    469.24 o 
 -20   2  24     1224.86     1455.19    487.12 o 
 -18   2  24      836.71      822.00    416.40 o 
 -16   2  24      641.93      808.23    425.85 o 
 -14   2  24      614.47      807.47    425.16 o 
 -12   2  24      669.40      669.25    345.28 o 
 -10   2  24      406.16      294.71    316.44 o 
  -8   2  24      716.73      913.42    359.14 o 
  -6   2  24      366.15      546.51    319.54 o 
 -19   3  24      130.25      241.51    378.34 o 
 -17   3  24       22.78       33.44    362.36 o 
 -15   3  24      267.95      531.10    341.90 o 
 -13   3  24      235.53      202.89    407.69 o 
 -11   3  24       22.38      164.04    404.48 o 
  -9   3  24      256.58      175.16    386.64 o 
 -19   1  25      848.90      809.01    441.51 o 
 -17   1  25      609.45      505.94    407.10 o 
 -15   1  25      182.73      441.25    397.62 o 
 -13   1  25      353.96      250.23    407.37 o 
 -11   1  25      480.74      602.49    424.44 o 
                                                 
